# Supplementary material for: Using DNA Barcoding to Investigate Patterns of Species Utilisation in UK Shark Products Reveals Threatened Species on Sale
Source: Sci Rep. 2019 Jan 31;9:1028. doi: 10.1038/s41598-018-38270-3 (PMC6355914; doi:10.1038/s41598-018-38270-3)
Supplement: Supplementary file 1 — Supplementary Information 1 [file 41598_2018_38270_MOESM1_ESM.xlsx]

## Sheet: 1. Sampling Details
Details of the samples collected (location, retail type, date of purchase, label and price)
Sample Name	Location	Retail Type	Date	Label	Price
CH1	Bookham (Surrey)	Takeaway	2017-08-01	Rock	5.55
CH2	Ripley (Surrey)	Takeaway	2017-09-01	Huss	4.9
CH3	Dorking (Surrey)	Takeaway	2017-09-12	Rock	4.3
CH4	Dorking (Surrey)	Takeaway	2017-09-12	Rock	4.6
CH5	Dorking (Surrey)	Takeaway	2017-09-12	Huss	5.8
CH6	Fetcham (Surrey)	Takeaway	2017-09-14	Rock	4.3
CH7	Cobham (Surrey)	Takeaway	2017-09-14	Rock	6.2
CH8	Dorking (Surrey)	Takeaway	2017-11-04	Huss	5.8
CH9	Exwick (Devon)	Takeaway	2017-11-11	Rock Salmon	5.5
CH10	Brixham (Devon)	Monger	2017-11-15	Bull Huss	-
CH11	Exeter (Devon)	Monger	2017-11-16	Huss	1.8
NH01	Weston-super-Mare	Takeaway	2017-07-10	Rock
NH02	Weston-super-Mare	Takeaway	2017-08-01	Rock
NH03	Weston-super-Mare	Takeaway	2017-08-03	Rock
NH04	Weston-super-Mare	Takeaway	2017-08-16	Rock
RP01	Babbacombe	Takeaway	2016-06-03	Rock/Huss	£5.10 (regular)
RP02	Babbacombe	Takeaway	2016-06-03	Huss	£5.25 (medium)
RP03	Brixham	Takeaway	2016-06-09	Rock salmon	3.85
RP04	Brixham	Monger	2016-06-09	Huss	£8.99/kg
RP05	Exmouth	Takeaway	2016-07-09	Huss	3.8
RP06	Exeter	Monger	2016-07-09	Unknown
RP07	Exeter	Monger	2016-07-08	Huss	£4 for 2 frozen fillets
RP08	Ipswich	Takeaway	2016-07-18	Rock eel	4
RP09	Ipswich	Takeaway	2016-07-17	Rock eel	4.8
RP10	Ipswich	Takeaway	2016-07-18	Rock/Huss	£3 (discounted from £4)
RP11	Ipswich	Takeaway	2016-07-18	Rock	£4.60 (disounted from £4.95)
RP12	Ipswich	Takeaway	2016-07-18	Rock eel	4.9
RP13	Baldock	Takeaway	2016-06-25	Rock eel	£4.85 (regular)
RP14	Exeter	Monger	2016-06-14	Skin dog	£4.99/kg
RP15	Hitchin	Takeaway	2016-09-05	Rock/Huss	£3.75 small
RP16	Hitchin	Takeaway	2016-09-05	Rock	4.7
RP17	Letchworth	Takeaway	2016-09-05	Rock	£5.90 large
RP18	Baldock	Monger	2016-12-21	Rock	£2.80 fillet
RP19	Exeter	Monger	2017-04-07	Skindog	£4.99/kg
RP20	Exeter	Monger	2017-04-07	Smoothhound	£3.49/kg
RP21	Paddington - london	Takeaway	2017-04-13	Rock	7.95
RP22	Paddington - london	Takeaway	2017-04-13	Rock	6.99
RP23	Kings Cross - London	Takeaway	2017-04-17	Rock	6
RP24	Kings Cross - London	Takeaway	2017-04-17	Rock salmon	7.2
RP25	Kings Cross - London	Takeaway	2017-04-17	Rock salmon	5.95
RP26	Twickenham - London	Takeaway	2017-05-28	Rock	6.5
RP27	Letchworth	Takeaway	2017-06-03	Rock	£5.90 large
SH01	Exeter	Monger	2016-03-05	Brixham Bull Huss	9.80/kg
SH02	Newquay	Monger	2016-03-05	Huss
SH03	Exeter	Monger	2016-02-01	Brixham Bull Huss	9.80/kg
SH04	Lyme Regis	Takeaway	2016-03-25	Rock Salmon	6.5
SH05	Lyme Regis	Takeaway	2016-03-26	Rock Salmon	4.5
SH06	Bristol	Monger	2016-04-02	Tope	9.9
SH07	Bristol	Monger	2016-04-02	Huss	10
SH08	Bristol	Monger	2016-04-02	Dogfish/Huss/Rock Salmon	8.6
SH09	Brixham	Takeaway	2016-04-12	Rock Salmon	3.85 fish 1.60 chips
SH10	Brixham	Monger	2016-04-12	Huss/Dogfish	9
SH11	Brixham	Takeaway	2016-04-12	Rock Salmon	4.20 fish
SH12	Sidford	Takeaway	2016-04-13	Rock	4.50 fish 1.60 chips
SH13	Seaton	Takeaway	2016-04-13	Rock & chips	5.75 (chips 1.75)
SH14	Seaton	Monger	2016-04-13	Huss
SH15	Sidmouth	Monger	2016-04-13	Dogfish
SH16	Teignmouth	Takeaway	2016-04-14	Rock Salmon	4 fish 1.50sml 2.50 med chips
SH17	Teignmouth	Takeaway	2016-04-14	Rock	4.95 fish 2 chips
SH18	Newton Abbot	Monger	2016-04-14	Huss	11.95/kg
SH19	Bristol	Monger	2016-04-02	Shark Steak	5.50/kg(?)
SH20	Weymouth	Takeaway	2016-05-14	Rock & chips	£5 (1.90 chips)
SH21	Weymouth	Takeaway	2016-05-14	Rock & chips	£6.95 (1.90 chips)
SH22	Weymouth	Takeaway	2016-05-14	Rock/Huss	5.3
SH23	Weymouth	Takeaway	2016-05-14	Rock	4.95
SH24	Honiton	Monger	2016-05-14	Huss/Rock salmon	14.95/kg
SH25	West Bay	Monger	2016-05-14	Huss	7.95/kg
SH26	Seaton	Monger	2016-06-13	Huss
SH27	West Bay	Monger	2016-08-06	Huss	7.95/kg
SH28	West Bay	Takeaway	2016-08-06	Rock	Rock 4.20 Chips 1.20
SH29	Wellington (somerstet)	Takeaway	2016-08-12	Rock	Reg rock 4.20 reg chips 1.60
SH30	Weston	Takeaway	2016-08-12	Rock	rock 4.59 chops 2.20
SH31	Wellington (somerstet)	Monger	2016-08-12	Huss	13.50/kg
SH32	Burnham-on-sea	Monger	2016-08-12	Huss	13.50/kg
SH33	Taunton	Monger	2016-08-12	Huss	7.50/kg
SH34	North Petherton (Bridgewater)	Monger	2016-08-12	Smoothhound	4.99/kg
SH35	Exeter	Monger	2016-09-01	Huss	9.69
SH36	Indian Queens	Takeaway	2016-09-02	Rock & Chips	9
SH37	Wadebridge	Monger	2016-09-03	Rock Salmon
SH38	Wadebridge	Takeaway	2016-09-03	Rock Salmon	rock 4.75 chips 2.10
SH39	Newquay	Monger	2016-09-03	Huss	13.69/kg
SH40	Teignmouth	Takeaway	2016-09-16	Rock	4.95 fish 2 chips
SH41	Alverstoke (Gosport)	Takeaway	2016-10-22	Huss	4.60 fish 1.60chips
SH42	Portsmouth	Monger	2016-10-22	Rock Salmon	3.50 for a large piece
SH43	Portsmouth	Takeaway	2016-10-22	Huss	3.80 fish 1.60 chips
SH44	Portsmouth	Takeaway	2016-10-22	Rock Salmon	3.50 fish 1.50 chips
SH45	Gosport	Monger	2016-10-22	Huss/Dogfish	12.95/kg
SH46	Hayling Island	Takeaway	2016-10-23	Huss	4.50 fish 1.60 chips
SH47	Hayling Island	Takeaway	2016-10-23	Huss	3.90 fish 1.60 chips Medium
SH48	Bedhampton	Takeaway	2016-10-23	Rock	6.20 fish 1.90 chips
SH49	Winchester	Takeaway	2016-10-24	Rock	4.50 fish
SH50	Romsey	Takeaway	2016-11-03	Rock	4.60 fish
SH51	Portsmouth	Monger	2016-11-19	Rock Salmon	£4 fpr the piece
SH52	Portsmouth	Takeaway	2016-11-19	Rock eel/Huss)	£3.90 fish £1.80 chips
SH53	Portsmouth	Monger	2016-11-19	Huss	£9 kg
SH54	Portsmouth	Monger	2016-11-19	Huss	£9 kg
SH55	Portsmouth	Takeaway	2016-11-19	Rock	£6.20 fish £1.90 chips
SH56	Portsmouth	Takeaway	2016-11-19	Rock Salmon	3.50 fish 1.50 chips
SH57	Portsmouth	Takeaway	2016-11-19	Huss	3.80 fish 1.60 chips
SH58	Paignton	Takeaway	2016-11-25	Rock salmon	£4.20 fish £1.90 chips
SH59	London - Kings Cross	Takeaway	2017-03-17	Rock salmon	rock and chips 7.2
SH60	London - Kings Cross	Takeaway	2017-03-17	Rock salmon	rock and chips 7.75
SH61	London	Takeaway	2017-03-18	Rock salmon	rock salmon and chips 10.95
SH62	London	Takeaway	2017-03-18	Rock salmon	rock salmon 7.50 chips 2.50
SH63	Babbacombe	Takeaway	2017-04-02	Rock salmon/Huss	rock salmon 5.15 chips 1.80
SH64	Babbacombe	Takeaway	2017-04-02	Rock salmon	rock salmon 4.50 chips 2
SH65	West Bay	Takeaway	2017-04-14	Rock	Rock & chips 5.40
SH66	Lulworth Cove	Monger	2017-04-14	Unknown	1.38 for 250g
SH67	Bristol	Monger	2017-08-12	Huss	10
SH68	Bristol	Monger	2017-08-12	Shark Steak	5.50/kg(?)
SH69	Weston	Takeaway	2017-08-13	Rock salmon	£6 & £2.00 chips
SH70	Weston	Takeaway	2017-08-13	Rock salmon	£4.70 &2.20 chips
SH71	Babbacombe	Takeaway	2017-08-15	Rock salmon	rock salmon 4.50 chips 2
SH72	Brixham	Takeaway	2017-08-25	Rock salmon	? Sampled by Cath
SH73a	Shoreham on Sea	Takeaway	2017-09-22	Huss	4.50 med 1.80 smal chips
(SH73b)	Shoreham on Sea	Takeaway	2017-09-22	Huss	4.50 med 1.80 smal chips
SH74	Weymouth	Takeaway	2017-05-20	Rock	5.7
SH75	Weymouth	Takeaway	2017-05-20	Rock	5.95

## Sheet: 2. BOLD
BOLD sample ID (specices level database) and other species mataches. Searches conducted 02/08/2018. Barcode sequence generated from each product is included from product in the final column.
Sample Name	Top Match	Common Name	Identity %	Other species matches	Tree Based Identification	Sequence
CH01	Squalus suckleyi*	Pacific Spiny Dogfish	100	Squalus acanthias 100%	Squalus suckleyi	GAGCTTACTTATTCGCGCAGAATTAAGCCAACCCGGAACACTTCTGGGAGATGATCAAATCTATAATGTTATCGTGACTGCTCACGCTTTTGTAATAATCTTTTTTATAGTTATGCCTGTAATAATTGGTGGATTCGGAAACTGATTGGTGCCCTTAATAATCGGCGCACCAGATATAGCTTTTCCACGAATAAATAATATAAGCTTTTGACTATTACCCCCCTCCCTCCTATTACTTTTAGCCTCAGCTGGTGTTGAGGCAGGAGCCGGAACCGGCTGAACAGTCTACCCCCCTCTCGCAGGTAACATAGCCCATGCTGGCGCATCTGTAGATCTAGCCATCTTCTCACTCCATTTGGCTGGTATTTCCTCAATTTTAGCCTCTATTAATTTTATCAC…
CH02	Squalus acanthias	Spiny Dogfish	100	none	Squalus acanthias	TGAGCTTACTTATTCGCGCAGAATTAAGCCAACCCGGAACACTTCTGGGAGATGATCAAATCTATAATGTTATCGTGACTGCTCACGCTTTTGTAATAATCTTTTTTATAGTTATGCCTGTAATAATTGGTGGATTCGGAAACTGATTGGTGCCCTTAATAATCGGCGCACCAGATATGGCTTTTCCACGAATAAATAATATAAGCTTTTGACTATTACCCCCCTCCCTCCTATTACTTTTAGCCTCAGCTGGTGTTGAGGCCGGAGCCGGAACCGGCTGAACAGTCTACCCCCCTCTCGCAGGTAACATAGCCCATGCTGGCGCATCTGTAGATCTAGCCATCTTCTCACTCCATTTAGCTGGTATTTCCTCAATTTTAGCCTCTATTAATTTTATCA…
CH03	Squalus acanthias	Spiny Dogfish	100	none	Squalus acanthias	GAGCTTACTTATTCGCGCAGAATTAAGCCAACCCGGAACACTTCTGGGAGATGATCAAATCTATAATGTTATCGTGACTGCTCACGCTTTTGTAATAATCTTTTTTATAGTTATGCCTGTAATAATTGGTGGATTCGGAAACTGATTGGTGCCCTTAATAATCGGCGCACCAGATATGGCTTTTCCACGAATAAATAATATAAGCTTTTGACTATTACCCCCCTCCCTCCTATTACTTTTAGCCTCAGCTGGTGTTGAGGCAGGAGCCGGAACCGGCTGAACAGTCTACCCCCCTCTCGCAGGTAACATAGCCCATGCTGGCGCATCTGTAGATCTAGCCATCTTCTCACTCCATTTAGCTGGTATTTCCTCAATTTTAGCCTCTATTAATTTTATCAC…
CH04	Squalus acanthias	Spiny Dogfish	100	none	Squalus acanthias	GACTTATTCGCGCAGAGTTAAGCCAACCCGGAACACTTCTGGGAGATGATCAAATCTATAATGTTATCGTGACTGCTCACGCTTTTGTAATAATCTTTTTTATAGTTATGCCTGTAATAATTGGTGGATTCGGAAACTGATTGGTGCCCTTAATAATCGGCGCACCAGATATGGCTTTTCCACGAATAAATAATATAAGCTTTTGACTATTACCCCCCTCCCTCTTATTACTTTTAGCCTCAGCTGGTGTTGAGGCAGGAGCCGGAACCGGCTGAACAGTCTACCCCCCTCTCGCAGGTAACATAGCCCATGCTGGCGCATCTGTAGATCTAGCCATCTTCTCACTCCATTTAGCTGGTATTTCCTCAATTTTAGCCTCTATTAATTTTATCACAACTA…
CH05	Squalus acanthias	Spiny Dogfish	99.8	none	Squalus acanthias	TTACTTATTCGCGCAGAATTAAGCCAACCCGGAACACTTCTGGGAGATGATCAAATCTATAATGTTATCGTGACTGCTCACGCTTTTGTAATAATCTTTTTTATAGTTATGCCTGTAATAATTGGTGGATTCGGAAACTGATTGGTGCCCTTAATAATCGGCGCACCAGATATGGCTTTTCCACGAATAAATAATATAAGCTTTTGACTATTACCCCCCTCCCTCCTATTACTTTTAGCCTCAGCTGGTGTTGAGGCAGGAGCCGGAACCGGCTGAACAGTCTACCCCCCCCTCGCAGGTAACATAGCCCATGCTGGCGCATCTGTAGATCTAGCCATCTTCTCACTCCATTTAGCTGGTATTTCCTCAATTTTAGCCTCTATTAATTTTATCACAACT…
CH06	Squalus acanthias	Spiny Dogfish	100	none	Squalus acanthias	AGCTTATTCGCGCAGAATTAAGCCAACCCGGAACACTTCTGGGAGATGATCAAATCTATAATGTTATCGTGACTGCTCACGCTTTTGTAATAATCTTTTTTATAGTTATGCCTGTAATAATTGGTGGATTCGGAAACTGATTGGTGCCCTTAATAATCGGCGCACCAGATATGGCTTTTCCACGAATAAATAATATAAGCTTTTGACTATTACCCCCCTCCCTCCTATTACTTTTAGCCTCAGCTGGTGTTGAGGCAGGAGCCGGAACCGGCTGAACAGTCTACCCCCCTCTCGCAGGTAACATAGCCCATGCTGGCGCATCTGTAGATCTAGCCATCTTCTCACTCCATTTAGCTGGTATTTCCTCAATTTTAGCCTCTATTAATTTTATCACAACTA…
CH07	Squalus acanthias	Spiny Dogfish	100	none	Squalus acanthias	GACTTATTCGCGCAGAATTAAGCCAACCCGGAACACTTCTGGGAGATGATCAAATCTATAATGTTATCGTGACTGCTCACGCTTTTGTAATAATCTTTTTTATAGTTATGCCTGTAATAATTGGTGGATTCGGAAACTGATTGGTGCCCTTAATAATCGGCGCACCAGATATGGCTTTTCCACGAATAAATAATATAAGCTTTTGACTATTACCCCCCTCCCTCCTATTACTTTTAGCCTCAGCTGGTGTTGAGGCAGGAGCCGGAACCGGCTGAACAGTCTACCCCCCTCTCGCAGGTAACATAGCCCATGCTGGCGCATCTGTAGATCTAGCCATCTTCTCACTCCATTTAGCTGGTATTTCCTCAATTTTAGCCTCTATTAATTTTATCACAACTA…
CH08	Squalus acanthias	Spiny Dogfish	100	none	Squalus acanthias	ACTTATTCGCGCAGAATTAAGCCAACCCGGAACACTTCTGGGAGATGATCAAATCTATAATGTTATCGTGACTGCTCACGCTTTTGTAATAATCTTTTTTATAGTTATGCCTGTAATAATTGGTGGATTCGGAAACTGATTGGTGCCCTTAATAATCGGCGCACCAGATATGGCTTTTCCACGAATAAATAATATAAGCTTTTGACTATTACCCCCCTCCCTCCTATTACTTTTAGCCTCAGCTGGTGTTGAGGCAGGAGCCGGAACCGGCTGAACAGTCTACCCCCCTCTCGCAGGTAACATAGCCCATGCTGGCGCATCTGTAGATCTAGCCATCTTCTCACTCCATTTAGCTGGTATTTCCTCAATTTTAGCCTCTATTAATTTTATCACAACTAT…
CH09	Squalus acanthias	Spiny Dogfish	100	none	Squalus acanthias	ACTTATTCGCGCAGAATTAAGCCAACCCGGAACACTTCTGGGAGATGATCAAATCTATAATGTTATCGTGACTGCTCACGCTTTTGTAATAATCTTTTTTATAGTTATGCCTGTAATAATTGGTGGATTCGGAAACTGATTGGTGCCCTTAATAATCGGCGCACCAGATATGGCTTTTCCACGAATAAATAATATAAGCTTTTGACTATTACCCCCCTCCCTCCTATTACTTTTAGCCTCAGCTGGTGTTGAGGCAGGAGCCGGAACCGGCTGAACAGTCTACCCCCCTCTCGCAGGTAACATAGCCCATGCTGGCGCATCTGTAGATCTAGCCATCTTCTCACTCCATTTAGCTGGTATTTCCTCAATTTTAGCCTCTATTAATTTTATCACAACTAT…
CH10	Scyliorhinus stellaris	Nursehound	100	none	Scyliorhinus stellaris	GTAATTCGAGCTGAATTAGGTCAGCCGGGTTCACTTTTAGGTGATGATCAGATTTATAATGTAATCGTAACTGCCCATGCTTTCGTAATAATTTTCTTTATAGTTATACCAGTAATGATCGGTGGATTTGGAAACTGACTGGTACCCCTAATAATTGGAGCACCAGATATAGCCTTCCCTCGAATAAATAACATAAGCTTTTGACTCCTTCCACCCTCCTTTCTTCTCCTATTAGCCTCAGCAGGGGTAGAGGCCGGAGCAGGAACTGGGTGGACAGTTTATCCCCCATTAGCTGGTAATATAGCCCATGCCGGGGCATCCGTTGATTTAACTATCTTCTCCCTCCATCTAGCTGGTATTTCATCAATCTTAGCTTCAATTAATTTTATTACAACCATT…
CH11	Scyliorhinus stellaris	Nursehound	100	none	Scyliorhinus stellaris	CTAATTCGAGCTGAATTAGGTCAGCCGGGTTCACTTTTAGGTGATGATCAGATTTATAATGTAATCGTAACTGCCCATGCTTTCGTAATAATTTTCTTTATAGTTATACCAGTAATGATCGGTGGATTTGGAAACTGACTGGTACCCCTAATAATTGGAGCACCAGATATAGCCTTCCCTCGAATAAATAACATAAGCTTTTGACTCCTTCCACCCTCCTTTCTTCTCCTATTAGCCTCAGCAGGGGTAGAGGCCGGAGCAGGAACTGGGTGGACAGTTTATCCCCCATTAGCTGGTAATATAGCCCATGCCGGGGCATCCGTTGATTTAACTATCTTCTCCCTCCATCTAGCTGGTATTTCATCAATCTTAGCTTCAATTAATTTTATTACAACCATT…
NH01	Squalus acanthias	Spiny Dogfish	100	none	Squalus acanthias	ACTTATTCGCGCAGAATTAAGCCAACCCGGAACACTTCTGGGAGATGATCAAATCTATAATGTTATCGTGACTGCTCACGCTTTTGTAATAATCTTTTTTATAGTTATGCCTGTAATAATTGGTGGATTCGGAAACTGATTGGTGCCCTTAATAATCGGCGCACCAGATATGGCTTTTCCACGAATAAATAATATAAGCTTTTGACTATTACCCCCCTCCCTCCTATTACTTTTAGCCTCAGCTGGTGTTGAGGCAGGAGCCGGAACCGGCTGAACAGTCTACCCCCCTCTCGCAGGTAACATAGCCCATGCTGGCGCATCTGTAGATCTAGCCATCTTCTCACTCCATTTAGCTGGTATTTCCTCAATTTTAGCCTCTATTAATTTTATCACAACTAT…
NH02	Squalus acanthias	Spiny Dogfish	100	none	Squalus acanthias	GCTTACTTATTCGCGCAGAATTAAGCCAACCCGGAACACTTCTGGGAGATGATCAAATCTATAATGTTATCGTGACTGCTCACGCTTTTGTAATAATCTTTTTTATAGTTATGCCTGTAATAATTGGTGGATTCGGAAACTGATTGGTGCCCTTAATAATCGGCGCACCAGATATGGCTTTTCCACGAATAAATAATATAAGCTTTTGACTATTACCCCCCTCCCTCCTATTACTTTTAGCCTCAGCTGGTGTTGAGGCAGGAGCCGGAACCGGCTGAACAGTCTACCCCCCTCTCGCAGGTAACATAGCCCATGCTGGCGCATCTGTAGATCTAGCCATCTTCTCACTCCATTTAGCTGGTATTTCCTCAATTTTAGCCTCTATTAATTTTATCACAA…
NH03	Squalus acanthias	Spiny Dogfish	99.83	none	Squalus acanthias	GCTTACTTATTCGCGCAGAATTAAGCCAACCCGGAACACTTCTGGGAGATGATCAAATCTATAATGTTATCGTGACTGCTCACGCTTTTGTAATAATCTTTTTTATAGTTATGCCTGTAATAATTGGTGGATTCGGAAACTGATTGGTGCCCTTAATAATCGGCGCACCAGATATGGCTTTTCCACGAATAAATAATATAAGCTTTTGACTATTGCCCCCCTCCCTCCTATTACTTTTAGCCTCAGCTGGTGTTGAGGCAGGAGCCGGAACCGGCTGAACAGTCTACCCCCCTCTCGCAGGTAACATAGCCCATGCTGGCGCATCTGTAGATCTAGCCATCTTCTCACTCCATTTAGCTGGTATTTCCTCAATTTTAGCCTCTATTAATTTTATCACAA…
NH04	Squalus acanthias	Spiny Dogfish	100	none	Squalus acanthias	CTTATTCGCGCAGAATTAAGCCAACCCGGAACACTTCTGGGAGATGATCAAATCTATAATGTTATCGTGACTGCTCACGCTTTTGTAATAATCTTTTTTATAGTTATGCCTGTAATAATTGGTGGATTCGGAAACTGATTGGTGCCCTTAATAATCGGCGCACCAGATATGGCTTTTCCACGAATAAATAATATAAGCTTTTGACTATTACCCCCCTCCCTCCTATTACTTTTAGCCTCAGCTGGTGTTGAGGCAGGAGCCGGAACCGGCTGAACAGTCTACCCCCCTCTCGCAGGTAACATAGCCCATGCTGGCGCATCTGTAGATCTAGCCATCTTCTCACTCCATTTAGCTGGTATTTCCTCAATTTTAGCCTCTATTAATTTTATCACAACTATT…
RP01	Squalus acanthias	Spiny dogfish	99.69	none	Squalus acanthias	TTATCTTTGGTGCATGAGCAGGAATAGTAGGTACCGCCCTTAGCTTACTTATTCGCGCAGAATTAAGCCAACCCGGAACACTTCTGGGAGATGATCAAATCTATAATGTTATCGTGACTGCTCACGCTTTCGTAATAATCTTTTTTATAGTTATGCCTGTTATAATTGGTGGATTCGGAAACTGATTGGTGCCCTTAATAATCGGCGCACCAGATATGGCTTTTCCACGAATAAATAATATAAGCTTTTGACTATTACCCCCCTCCCTCCTATTACTTTTAGCCTCAGCTGGTGTTGAGGCAGGAGCCGGAACCGGCTGAACAGTCTACCCCCCTCTCGCAGGTAACATAGCCCATGCTGGCGCATCTGTAGATCTAGCCATCTTCTCACTCCATTTAG…
RP02	Squalus suckleyi*	Pacific spiny dogfish	100	Squalus acanthias 100%	Squalus suckleyi	TTNATCTTTGGTGCATGAGCAGGAATAGTAGGTACCGCCCTTAGCTTACTTATTCGCGCAGAATTAAGCCAACCCGGAACACTTCTGGGAGATGATCAAATCTATAATGTTATCGTGACTGCTCACGCTTTTGTAATAATCTTTTTTATAGTTATGCCTGTAATAATTGGTGGATTCGGAAACTGATTGGTGCCCTTAATAATCGGCGCACCAGTATAGCTTTTCCACGAATAAATAATATAAGCTTTTGACTATTACCCCCCTCCCTCCTATTACTTTTAGCCTCAGCTGGTGTTGAGGCAGGAGCCGGAACCGGCTGAACAGTCTACCCCCCTCTCGCAGGTAACATAGCCCATGCTGGCGCATCTGTAGATCTAGCCATCTTCTCACTCCATTTGG…
RP03	Mustelus asterias	Starry smoothhound	100	Mustelus stevensi 99.69%; Mustelus antarcticus 99.69%; Mustelus palumbes 99.69%; Mustelus lenticulatus 99.69%; Mustelus sp. Northern rig 99.37%; Mustelus manazo 99.35%; Mustelus griseus 98.72%	Mustelus asterias	TTATTTTTGGTGCATGAGCAGGCATAGTTGGAACAGCCCTAAGCCTTCTAATTCGAGCCGAACTGGGACAGCCAGGATCACTTTTAGGTGATGATCAGATTTACAATGTGATCGTGACCGCCCATGCTTTTGTAATAATCTTCTTTATGGTTATACCAATCATGATTGGTGGTTTTGGAAATTGACTGGTCCCCTTAATAATTGGTGCACCAGATATGGCTTTTCCACGAATAAATAATATAAGCTTCTGACTACTTCCACCATCATTTCTTCTCCTCCTCGCTTCTGCAGGAGTTGAAGCGGGAGCGGGTACTGGTTGAACAGTTTACCCACCACTAGCAAGCAATTTAGCTCATGCTGGGCCATCCGTTGATTTAGCCATCTTTTCCCTTCATTTAG…
RP04	Mustelus asterias	Starry smoothhound	100	Mustelus stevensi 99.69%; Mustelus antarcticus 99.69%; Mustelus palumbes 99.69%; Mustelus lenticulatus 99.69%; Mustelus sp. Northern rig 99.38%; Mustelus manazo 99.36%; Mustelus griseus 98.72%	Mustelus asterias	ACTTAATTTTTGGTGCATGAGCAGGCATAGTTGGAACAGCCCTAAGCCTTCTAATTCGAGCCGAACTGGGACAGCCAGGATCACTTTTAGGTGATGATCAGATTTACAATGTGATCGTGACCGCCCATGCTTTTGTAATAATCTTCTTTATGGTTATACCAATCATGATTGGTGGTTTTGGAAATTGACTGGTCCCCTTAATAATTGGTGCAGATATGGCTTTTCCACGAATAAATAATATAAGCTTCTGACTACTTCCACCATCATTTCTTCTCCTCCTCGCTTCTGCAGGAGTTGAAGCGGGAGCGGGTACTGGTTGAACAGTTTACCCACCACTAGCAAGCAATTTAGCTCATGCTGGGCCATCCGTTGATTTAGCCATCTTTTCCCTTCATTTAG…
RP05	Squalus acanthias	Spiny Dogfish	100	none	Squalus acanthias	TGAGCTTACTTATTCGCGCAGAATTAAGCCAACCCGGAACACTTCTGGGAGATGATCAAATCTATAATGTTATCGTGACTGCTCACGCTTTTGTAATAATCTTTTTTATAGTTATGCCTGTAATAATTGGTGGATTCGGAAACTGATTGGTGCCCTTAATAATCGGCGCACCAGATATGGCTTTTCCACGAATAAATAATATAAGCTTTTGACTATTACCCCCCTCCCTCCTATTACTTTTAGCCTCAGCTGGTGTTGAGGCAGGAGCCGGAACCGGCTGAACAGTCTACCCCCCTCTCGCAGGTAACATAGCCCATGCTGGCGCATCTGTAGATCTAGCCATCTTCTCACTCCATTTAGCTGGTATTTCCTCAATTTTAGCCTCTATTAATTTTATCA…
RP06	Mustelus asterias	Starry smoothhound	100	Mustelus stevensi 99.84%; Mustelus antarcticus 99.84%; Mustelus palumbes 99.84%; Mustelus lenticulatus 99.84%; Mustelus sp. Northern rig 99.51%; Mustelus manazo 99.49%; Mustelus griseus 98.86%	Mustelus asterias	AGTTGGAACAGCCCTAAGCCTTCTAATTCGAGCCGAACTGGGACAGCCAGGATCACTTTTAGGTGATGATCAGATTTACAATGTGATCGTGACCGCCCATGCTTTTGTAATAATCTTCTTTATGGTTATACCAATCATGATTGGTGGTTTTGGAAATTGACTGGTCCCCTTAATAATTGGTGCACCAGATATGGCTTTTCCACGAATAAATAACATAAGCTTCTGACTACTTCCACCATCATTTCTTCTCCTCCTCGCTTCTGCAGGAGTTGAAGCGGGAGCGGGTACTGGTTGAACAGTTTACCCACCACTAGCAAGCAATTTAGCTCATGCTGGGCCATCCGTTGATTTAGCCATCTTTTCCCTTCATTTAGCCGGTATTTCATCCATCTTAGCCTC…
RP07	Squalus acanthias	Spiny dogfish	100	none	Squalus acanthias	GGACCTTTATTTATCTTTGGTGCATGAGCAGGAATAGTAGGTACCGCCCTTAGCTTACTTATTCGCGCAGAATTAAGCCAACCCGGAACACTTCTGGGAGATGATCAAATCTATAATGTTATCGTGACTGCTCACGCTTTTGTAATAATCTTTTTTATAGTTATGCCTGTAATAATTGGTGGATTCGGAAACTGATTGGTGCCCTTAATAATCGGCGCACCAGATATGGCTTTTCCACGAATAAATAATATAAGCTTTTGACTATTACCCCCCTCCCTCCTATTACTTTTAGCCTCAGCTGGTGTTGAGGCAGGAGCCGGAACCGGCTGAACAGTCTACCCCCCTCTCGCAGGTAACATAGCCCATGCTGGCGCATCTGTAGATCTAGCCATCTTCTCA…
RP08	Squalus acanthias	Spiny dogfish	100	none	Squalus acanthias	CCTTATTTATCTTTGGTGCATGAGCAGGAATAGTAGGTACCGCCCTTAGGCTTACTTATTCGCGCAGAATTAAGCCAACCCGGAACACTTCTGGGAGATGATCAAATCTATAATGTTATCGTGACTGCTCACGCTTTTGTAATAATCTTTTTTATAGTTATGCCTGTAATAATTGGTGGATTCGGAAACTGATTGGTGCCCTTAATAATCGGCGCACCAGATATGGCTTTTCCACGAATAAATAATATAAGCTTTTGACTATTACCCCCCTCCCTCTTATTACTTTTAGCCTCAGCTGGTGTTGAGGCAGGAGCCGGAACCGGCTGAACAGTCTACCCCCCTCTCGCAGGTAACATAGCCCATGCTGGCGCATCTGTAGATCTAGCCATCTTCTCACTC…
RP09	Squalus suckleyi*	Pacific spiny dogfish	100	Squalus acanthias 100%	Squalus suckleyi	ATCTTTGGTGCATGAGCAGGAATAGTAGGTACCGCCCTTAGCTTACTTATTCGCGCAGAATTAAGCCAACCCGGAACACTTCTGGGAGATGATCAAATCTATAATGTTATCGTGACTGCTCACGCTTTTGTAATAATCTTTTTTATAGTTATGCCTGTAATAATTGGTGGATTCGGAAACTGATTGGTGCCCTTAATAATCGGCGCACCAGATATAGCTTTTCCACGAATAAATAATATAAGCTTTTGACTATTACCCCCCTCCCTCCTATTACTTTTAGCCTCAGCTGGTGTTGAGGCAGGAGCCGGAACCGGCTGAACAGTCTACCCCCCTCTCGCAGGTAACATAGCCCATGCTGGCGCATCTGTAGATCTAGCCATCTTCTCACTCCATTTGGCT…
RP10	Squalus acanthias	Spiny dogfish	100	none	Squalus acanthias	TTATCTTTGGTGCATGAGCAGGAATAGTAGGTACCGCCCTTAGCTTACTTATTCGCGCAGAATTAAGCCAACCCGGAACACTTCTGGGAGATGATCAAATCTATAATGTTATCGTGACTGCTCACGCTTTTGTAATAATCTTTTTTATAGTTATGCCTGTAATAATTGGTGGATTCGGAAACTGATTGGTGCCCTTAATAATCGGCGCACCAGATATGGCTTTTCCACGAATAAATAATATAAGCTTTTGACTATTACCCCCCTCCCTCTTATTACTTTTAGCCTCAGCTGGTGTTGAGGCAGGAGCCGGAACCGGCTGAACAGTCTACCCCCCTCTCGCAGGTAACATAGCCCATGCTGGCGCATCTGTAGATCTAGCCATCTTCTCACTCCATTTAG…
RP11	Squalus suckleyi*	Pacific spiny dogfish	100	Squalus acanthias 100%	Squalus suckleyi	TTATTTATCTTTGGTGCATGAGCAGGAATAGTAGGTACCGCCCTTAGCTTACTTATTCGCGCAGAATTAAGCCAACCCGGAACACTTCTGGGAGATGATCAAATCTATAATGTTATCGTGACTGCTCACGCTTTTGTAATAATCTTTTTTATAGTTATGCCTGTAATAATTGGTGGATTCGGAAACTGATTGGTGCCCTTAATAATCGGCGCACCAGATATAGCTTTTCCACGAATAAATAATATAAGCTTTTGACTATTACCCCCCTCCCTCCTATTACTTTTAGCCTCAGCTGGTGTTGAGGCAGGAGCCGGAACCGGCTGAACAGTCTACCCCCCTCTCGCAGGTAACATAGCCCATGCTGGCGCATCTGTAGATCTAGCCATCTTCTCACTCCAT…
RP12	Squalus acanthias	Spiny dogfish	100	none	Squalus acanthias	TTATTTATCTTTGGTGCATGAGCAGGAATAGTAGGTACCGCCCTTAGCTTACTTATTCGCGCAGAATTAAGCCAACCCGGAACACTTCTGGGAGATGATCAAATCTATAATGTTATCGTGACTGCTCACGCTTTTGTAATAATCTTTTTTATAGTTATGCCTGTAATAATTGGTGGATTCGGAAACTGATTGGTGCCCTTAATAATCGGCGCACCAGATATGGCTTTTCCACGAATAAATAATATAAGCTTTTGACTATTACCCCCCTCCCTCCTATTACTTTTAGCCTCAGCTGGTGTTGAGGCAGGAGCCGGAACCGGCTGAACAGTCTACCCCCCTCTCGCAGGTAACATAGCCCATGCTGGCGCATCTGTAGATCTAGCCATCTTCTCACTCCAT…
RP13	Squalus acanthias	Spiny dogfish	100	none	Squalus acanthias	GTGCATCGACGCAGAGATTAGTAGAGTACCGCCCTTAGCTTACTTATTCGCGCAGAATTAAGCCAACCCGGAACACTTCTGGGAGATGATCAAATCTATAATGTTATCGTGACTGCTCACGCTTTTGTAATAATCTTTTTTATAGTTATGCCTGTAATAATTGGTGGATTCGGAAACTGATTGGTGCCCTTAATAATCGGCGCACCAGATATGGCTTTTCCACGAATAAATAATATAAGCTTTTGACTATTACCCCCCTCCCTCCTATTACTTTTAGCCTCAGCTGGTGTTGAGGCAGGAGCCGGAACCGGCTGAACAGTCTACCCCCCTCTCGCAGGTAACATAGCCCATGCTGGCGCATCTGTAGATCTAGCCATCTTCTCACTCCATTTAGCTGGT…
RP14	Mustelus asterias	Starry smoothhound	100	Mustelus lenticulatus 99.37%; Mustelus stevensi 99.36%; Mustelus antarcticus 99.21%; Mustelus palumbes 99.21%; Mustelus sp. Northern rig 98.9%; Mustelus manazo 98.86%; Mustelus griseus 98.41%	Mustelus asterias	TTTTTCGTGCATCCACGCAGGCATAGTTGGAACAGCCCTAAGCCTTCTAATTCGAGCCGAACTGGGACAGCCAGGATCACTTTTAGGTGATGATCAGATTTACAATGTGATCGTGACCGCCCATGCTTTTGTAATAATCTTCTTTATGGTTATACCAATCATGATTGGTGGTTTTGGAAATTGACTGGTCCCCTTAATAATTGGTGCACCAGATATGGCTTTTCCACGAATAAATAACATGAGCTTCTGACTACTTCCACCATCATTTCTTCTCCTCCTCGCTTCTGCAGGAGTTGAAGCGGGAGCGGGTACTGGTTGAACAGTTTACCCACCACTAGCAAGCAATTTAGCTCATGCTGGGCCATCCGTTGATTTAGCCATCTTTTCCCTTCATTTAGC…
RP15	Squalus acanthias	Spiny dogfish	100	none	Squalus acanthias	AAGTAGGTACCGCCCTTAGCTTACTTATTCGCGCAGAATTAAGCCAACCCGGAACACTTCTGGGAGATGATCAAATCTATAATGTTATCGTGACTGCTCACGCTTTTGTAATAATCTTTTTTATAGTTATGCCTGTAATAATTGGTGGATTCGGAAACTGATTGGTGCCCTTAATAATCGGCGCACCAGATATGGCTTTTCCACGAATAAATAATATAAGCTTTTGACTATTACCCCCCTCCCTCCTATTACTTTTAGCCTCAGCTGGTGTTGAGGCAGGAGCCGGAACCGGCTGAACAGTCTACCCCCCTCTCGCAGGTAACATAGCCCATGCTGGCGCATCTGTAGATCTAGCCATCTTCTCACTCCATTTAGCTGGTATTTCCTCAATTTTAGCCT…
RP16	Squalus acanthias	Spiny dogfish	100	none	Squalus acanthias	GTACCGCCCTTAGCTTACTTATTCGCGCAGAATTAAGCCAACCCGGAACACTTCTGGGAGATGATCAAATCTATAATGTTATCGTGACTGCTCACGCTTTTGTAATAATCTTTTTTATAGTTATGCCTGTAATAATTGGTGGATTCGGAAACTGATTGGTGCCCTTAATAATCGGCGCACCAGATATGGCTTTTCCACGAATAAATAATATAAGCTTTTGACTATTACCCCCCTCCCTCCTATTACTTTTAGCCTCAGCTGGTGTTGAGGCAGGAGCCGGAACCGGCTGAACAGTCTACCCCCCTCTCGCAGGTAACATAGCCCATGCTGGCGCATCTGTAGATCTAGCCATCTTCTCACTCCATTTAGCTGGTATTTCCTCAATTTTAGCCTCTATTA…
RP17	Squalus acanthias	Spiny dogfish	100	none	Squalus acanthias	TTATTTATCTTTGGTGCATGAGCAGGAATAGTAGGTACCGCCCTTAGCTTACTTATTCGCGCAGAATTAAGCCAACCCGGAACACTTCTGGGAGATGATCAAATCTATAATGTTATCGTGACTGCTCACGCTTTTGTAATAATCTTTTTTATAGTTATGCCTGTAATAATTGGTGGATTCGGAAACTGATTGGTGCCCTTAATAATCGGCGCACCAGATATGGCTTTTCCACGAATAAATAATATAAGCTTTTGACTATTACCCCCCTCCCTCCTATTACTTTTAGCCTCAGCTGGTGTTGAGGCAGGAGCCGGAACCGGCTGAACAGTCTACCCCCCTCTCGCAGGTAACATAGCCCATGCTGGCGCATCTGTAGATCTAGCCATCTTCTCACTCCAT…
RP18	Squalus acanthias	Spiny Dogfish	99.83	none	Squalus acanthias	TGAGCTTACTTATTCGCGCAGAATTAAGCCAACCCGGAACACTTCTGGGAGATGATCAAATCTATAATGTTATCGTGACTGCTCACGCTTTCGTAATAATCTTTTTTATAGTTATGCCTGTAATAATTGGTGGATTCGGAAACTGATTGGTGCCCTTAATAATCGGCGCACCAGATATGGCTTTTCCACGAATAAATAATATAAGCTTTTGACTATTACCCCCCTCCCTCCTATTACTTTTAGCCTCAGCTGGTGTTGAGGCAGGAGCCGGAACCGGCTGAACAGTCTACCCCCCTCTCGCAGGTAACATAGCCCATGCTGGCGCATCTGTAGATCTAGCCATCTTCTCACTCCATTTAGCTGGTATTTCCTCAATTTTAGCCTCTATTAATTTTATCA…
RP19	Mustelus asterias	Starry Smooth-hound	100	Mustelus stevensi 99.67%; Mustelus antarcticus 99.67%; Mustelus palumbes 99.67%; Mustelus lenticulatus 99.67%; Mustelus sp. Northern rig 99.33%; Mustelus manazo 99.31%	Mustelus asterias	CTTCTAATTCGAGCCGAACTGGGACAGCCAGGATCACTTTTAGGTGATGATCAGATTTACAATGTGATCGTGACCGCCCATGCTTTTGTAATAATCTTCTTTATGGTTATACCAATCATGATTGGTGGTTTTGGAAATTGACTGGTCCCCTTAATAATTGGTGCACCAGATATGGCTTTTCCACGAATAAATAATATAAGCTTCTGACTACTTCCACCATCATTTCTTCTCCTCCTCGCTTCTGCAGGAGTTGAAGCGGGAGCGGGTACTGGTTGAACAGTTTACCCACCACTAGCAAGCAATTTAGCTCATGCTGGGCCATCCGTTGATTTAGCCATCTTTTCCCTTCATTTAGCCGGTATTTCATCCATCTTAGCCTCAATTAATTTTATTACAACC…
RP20	Mustelus asterias	Starry Smooth-hound	100	Mustelus stevensi 99.83%; Mustelus antarcticus 99.83%; Mustelus palumbes 99.83%; Mustelus lenticulatus 99.83%; Mustelus sp. Northern rig 99.5%; Mustelus manazo 48%	Mustelus asterias	GCCTTCTAATTCGAGCCGAACTGGGACAGCCAGGATCACTTTTAGGTGATGATCAGATTTACAATGTGATCGTGACCGCCCATGCTTTTGTAATAATCTTCTTTATGGTTATACCAATCATGATTGGTGGTTTTGGAAATTGACTGGTCCCCTTAATAATTGGTGCACCAGATATGGCTTTTCCACGAATAAATAACATAAGCTTCTGACTACTTCCACCATCATTTCTTCTCCTCCTCGCTTCTGCAGGAGTTGAAGCGGGAGCGGGTACTGGTTGAACAGTTTACCCACCACTAGCAAGCAATTTAGCTCATGCTGGGCCATCCGTTGATTTAGCCATCTTTTCCCTTCATTTAGCCGGTATTTCATCCATCTTAGCCTCAATTAATTTTATTACAA…
RP21	Squalus acanthias	Spiny Dogfish	100	none	Squalus acanthias	GCTTACTTATTCGCGCAGAATTAAGCCAACCCGGAACACTTCTGGGAGATGATCAAATCTATAATGTTATCGTGACTGCTCACGCTTTTGTAATAATCTTTTTTATAGTTATGCCTGTAATAATTGGTGGATTCGGAAACTGATTGGTGCCCTTAATAATCGGCGCACCAGATATGGCTTTTCCACGAATAAATAATATAAGCTTTTGACTATTACCCCCCTCCCTCCTATTACTTTTAGCCTCAGCTGGTGTTGAGGCAGGAGCCGGAACCGGCTGAACAGTCTACCCCCCTCTCGCAGGTAACATAGCCCATGCTGGCGCATCTGTAGATCTAGCCATCTTCTCACTCCATTTAGCTGGTATTTCCTCAATTTTAGCCTCTATTAATTTTATCACAA…
RP22	Squalus acanthias	Spiny Dogfish	100	none	Squalus acanthias	ACTTATTCGCGCAGAATTAAGCCAACCCGGAACACTTCTGGGAGATGATCAAATCTATAATGTTATCGTGACTGCTCACGCTTTTGTAATAATCTTTTTTATAGTTATGCCTGTAATAATTGGTGGATTCGGAAACTGATTGGTGCCCTTAATAATCGGCGCACCAGATATGGCTTTTCCACGAATAAATAATATAAGCTTTTGACTATTACCCCCCTCCCTCCTATTACTTTTAGCCTCAGCTGGTGTTGAGGCAGGAGCCGGAACCGGCTGAACAGTCTACCCCCCTCTCGCAGGTAACATAGCCCATGCTGGCGCATCTGTAGATCTAGCCATCTTCTCACTCCATTTAGCTGGTATTTCCTCAATTTTAGCCTCTATTAATTTTATCACAACTAT…
RP23	Squalus acanthias	Spiny Dogfish	100	none	Squalus acanthias	AGCTTACTTATTCGCGCAGAATTAAGCCAACCCGGAACACTTCTGGGAGATGATCAAATCTATAATGTTATCGTGACTGCTCACGCTTTTGTAATAATCTTTTTTATAGTTATGCCTGTAATAATTGGTGGATTCGGAAACTGATTGGTGCCCTTAATAATCGGCGCACCAGATATGGCTTTTCCACGAATAAATAATATAAGCTTTTGACTATTACCCCCCTCCCTCCTATTACTTTTAGCCTCAGCTGGTGTTGAGGCAGGAGCCGGAACCGGCTGAACAGTCTACCCCCCTCTCGCAGGTAACATAGCCCATGCTGGCGCATCTGTAGATCTAGCCATCTTCTCACTCCATTTAGCTGGTATTTCCTCAATTTTAGCCTCTATTAATTTTATCACA…
RP24	Squalus acanthias	Spiny Dogfish	100	none	Squalus acanthias	TGAGCTTACTTATTCGCGCAGAATTAAGCCAACCCGGAACACTTCTGGGAGATGATCAAATCTATAATGTTATCGTGACTGCTCACGCTTTTGTAATAATCTTTTTTATAGTTATGCCTGTAATAATTGGTGGATTCGGAAACTGATTGGTGCCCTTAATAATCGGCGCACCAGATATGGCTTTTCCACGAATAAATAATATAAGCTTTTGACTATTACCCCCCTCCCTCCTATTACTTTTAGCCTCAGCTGGTGTTGAGGCAGGAGCCGGAACCGGCTGAACAGTCTACCCCCCTCTCGCAGGTAACATAGCCCATGCTGGCGCATCTGTAGATCTAGCCATCTTCTCACTCCATTTAGCTGGTATTTCCTCAATTTTAGCCTCTATTAATTTTATCA…
RP25	Squalus acanthias	Spiny Dogfish	100	none	Squalus acanthias	CTGAGCTTACTTATTCGCGCAGAATTAAGCCAACCCGGAACACTTCTGGGAGATGATCAAATCTATAATGTTATCGTGACTGCTCACGCTTTTGTAATAATCTTTTTTATAGTTATGCCTGTAATAATTGGTGGATTCGGAAACTGATTGGTGCCCTTAATAATCGGCGCACCAGATATGGCTTTTCCACGAATAAATAATATAAGCTTTTGACTATTACCCCCCTCCCTCCTATTACTTTTAGCCTCAGCTGGTGTTGAGGCCGGAGCCGGAACCGGCTGAACAGTCTACCCCCCTCTCGCAGGTAACATAGCCCATGCTGGCGCATCTGTAGATCTAGCCATCTTCTCACTCCATTTAGCTGGTATTTCCTCAATTTTAGCCTCTATTAATTTTATC…
RP26	Squalus acanthias	Spiny Dogfish	99.83	none	Squalus acanthias	TTTATTTAATCTTTGGTGCATGAGCAGGAATAGTAGGTACCGCGCTGAGCTTACTTATTCGCGCAGAATTAAGCCAACCCGGAACACTTCTGGGAGATGATCAAATCTATAATGTTATCGTGACTGCTCATGCTTTTGTAATAATCTTTTTTATAGTTATGCCTGTAATAATTGGTGGATTCGGAAACTGATTGGTGCCCTTAATAATCGGCGCACCAGATATGGCTTTTCCACGAATAAATAATATAAGCTTTTGACTATTACCCCCCTCCCTCCTATTACTTTTAGCCTCAGCTGGTGTTGAGGCAGGAGCCGGAACCGGCTGAACAGTCTACCCCCCTCTCGCAGGTAACATAGCCCATGCTGGCGCATCTGTAGATCTAGCCATCTTCTCACTCC…
RP27	Squalus acanthias	Spiny Dogfish	100	none	Squalus acanthias	TGAGCTTACTTATTCGCGCAGAATTAAGCCAACCCGGAACACTTCTGGGAGATGATCAAATCTATAATGTTATCGTGACTGCTCACGCTTTTGTAATAATCTTTTTTATAGTTATGCCTGTAATAATTGGTGGATTCGGAAACTGATTGGTGCCCTTAATAATCGGCGCACCAGATATGGCTTTTCCACGAATAAATAATATAAGCTTTTGACTATTACCCCCCTCCCTCCTATTACTTTTAGCCTCAGCTGGTGTTGAGGCAGGAGCCGGAACCGGCTGAACAGTCTACCCCCCTCTCGCAGGTAACATAGCCCATGCTGGCGCATCTGTAGATCTAGCCATCTTCTCACTCCATTTAGCTGGTATTTCCTCAATTTTAGCCTCTATTAATTTTATCA…
SH01	Mustelus asterias	Starry Smooth-hound	99.67	Mustelus stevensi 99.33%; Mustelus antarcticus 99.33%; Mustelus palumbes 99.33%; Mustelus lenticulatus 99.33%; Mustelus sp. Northern rig 99.0%; Mustelus manazo 98.96%	Mustelus asterias	GCCTTCTAATTCGAGCCGAACTGGGACAGCCAGGATCACTTTTAGGTGATGATCACATTTACAATGTGATCGTGACCGCCCATGCTTTTGTAATAATCTTCTTTATGGTTATACCAATCATGATTGGTGGTTTTGGAAATTGACTGGTCCCCTTAATAATTGGTGCACCAGATATGGCTTTTCCACGAATAAATAATATAAGCTTCTGACTACTTCCACCATCATTTCTCCTCCTCCTCGCTTCTGCAGGAGTTGAAGCGGGAGCGGGTACTGGTTGAACAGTTTACCCACCACTAGCAAGCAATTTAGCTCATGCTGGGCCATCCGTTGATTTAGCCATCTTTTCCCTTCATTTAGCCGGTATTTCATCCATCTTAGCCTCAATTAATTTTATTACAA…
SH02	Mustelus asterias	Starry Smooth-hound	100	Mustelus stevensi 99.83%; Mustelus antarcticus 99.83%; Mustelus palumbes 99.83%; Mustelus lenticulatus 99.83%; Mustelus sp. Northern rig 99.5%; Mustelus manazo 99.48%	Mustelus asterias	TCTAATTCGAGCCGAACTGGGACAGCCAGGATCACTTTTAGGTGATGATCAGATTTACAATGTGATCGTGACCGCCCATGCTTTTGTAATAATCTTCTTTATGGTTATACCAATCATGATTGGTGGTTTTGGAAATTGACTGGTCCCCTTAATAATTGGTGCACCAGATATGGCTTTTCCACGAATAAATAACATAAGCTTCTGACTACTTCCACCATCATTTCTTCTCCTCCTCGCTTCTGCAGGAGTTGAAGCGGGAGCGGGTACTGGTTGAACAGTTTACCCACCACTAGCAAGCAATTTAGCTCATGCTGGGCCATCCGTTGATTTAGCCATCTTTTCCCTTCATTTAGCCGGTATTTCATCCATCTTAGCCTCAATTAATTTTATTACAACCAT…
SH03	Scyliorhinus stellaris	Nursehound	100	none	Scyliorhinus stellaris	CTAATTCGAGCTGAATTAGGTCAGCCGGGTTCACTTTTAGGTGATGATCAGATTTATAATGTAATCGTAACTGCCCATGCTTTCGTAATAATTTTCTTTATAGTTATACCAGTAATGATCGGTGGATTTGGAAACTGACTGGTACCCCTAATAATTGGAGCACCAGATATAGCCTTCCCTCGAATAAATAACATAAGCTTTTGACTCCTTCCACCCTCCTTTCTTCTCCTATTAGCCTCAGCAGGGGTAGAGGCCGGAGCAGGAACTGGGTGGACAGTTTATCCCCCATTAGCTGGTAATATAGCCCATGCCGGGGCATCCGTTGATTTAACTATCTTCTCCCTCCATCTAGCTGGTATTTCATCAATCTTAGCTTCAATTAATTTTATTACAACCATT…
SH04	Scyliorhinus stellaris	Nursehound	100	none	Scyliorhinus stellaris	CAGGAACAGCCCTAAGCCTACTAATTCGAGCTGAATTAGGTCAGCCGGGTTCACTTTTAGGTGATGATCAGATTTATAATGTAATCGTAACTGCCCATGCTTTCGTAATAATTTTCTTTATAGTTATACCAGTAATGATCGGTGGATTTGGAAACTGACTGGTACCCCTAATAATTGGAGCACCAGATATAGCCTTCCCTCGAATAAATAACATAAGCTTTTGACTCCTTCCACCCTCCTTTCTTCTCCTATTAGCCTCAGCAGGGGTAGAGGCCGGAGCAGGAACTGGGTGGACAGTTTATCCCCCATTAGCTGGTAATATAGCCCATGCCGGGGCATCCGTTGATTTAACTATCTTCTCCCTCCATCTAGCTGGTATTTCATCAATCTTAGCTTCAA…
SH05	Squalus acanthias	Spiny dogfish	100	none	Squalus acanthias	GGTGCATGAGCAGGAATAGTAGGTACCGCCCTTAGCTTACTTATTCGCGCAGAATTAAGCCAACCCGGAACACTTCTGGGAGATGATCAAATCTATAATGTTATCGTGACTGCTCACGCTTTTGTAATAATCTTTTTTATAGTTATGCCTGTAATAATTGGTGGATTCGGAAACTGATTGGTGCCCTTAATAATCGGCGCACCAGATATGGCTTTTCCACGAATAAATAATATAAGCTTTTGACTATTACCCCCCTCCCTCCTATTACTTTTAGCCTCAGCTGGTGTTGAGGCAGGAGCCGGAACCGGCTGAACAGTCTACCCCCCTCTCGCAGGTAACATAGCCCATGCTGGCGCATCTGTAGATCTAGCCATCTTCTCACTCCATTTAGCTGGTATT…
SH06	Mustelus asterias	Starry smoothhound	100	Mustelus stevensi 99.53%; Mustelus antarcticus 99.53%; Mustelus palumbes 99.53%; Mustelus lenticulatus 99.53%; Mustelus sp. Northern rig 99.21%; Mustelus manazo 99.19%; Mustelus griseus 98.56%	Mustelus asterias	TTTTTGGTGCATGAGCAGACATAGTTGGAACAGCCCTAAGCCTTCTAATTCGAGCCGAACTGGGACAGCCAGGATCACTTTTAGGTGATGATCAGATTTACAATGTGATCGTGACCGCCCATGCTTTTGTAATAATCTTCTTTATGGTTATACCAATCATGATTGGTGGTTTTGGAAATTGACTGGTCCCCTTAATAATTGGTGCACCAGATATGGCTTTTCCACGAATAAATAACATGAGCTTCTGACTACTTCCACCATCATTTCTTCTCCTCCTCGCTTCTGCAGGAGTTGAAGCGGGAGCGGGTACTGGTTGAACAGTTTACCCACCACTAGCAAGCAATTTAGCTCATGCTGGGCCATCCGTTGATTTAGCCATCTTTTCCCTTCATTTAGCCG…
SH07	Mustelus asterias	Starry Smooth-hound	100	Mustelus stevensi 99.66%; Mustelus antarcticus 99.66%; Mustelus palumbes 99.66%; Mustelus lenticulatus 99.66%; Mustelus sp. Northern rig 99.33%; Mustelus manazo 99.31%	Mustelus asterias	CTAATTCGAGCCGAACTGGGACAGCCAGGATCACTTTTAGGTGATGATCAGATTTACAATGTGATCGTGACCGCCCATGCTTTTGTAATAATCTTCTTTATGGTTATACCAATCATGATTGGTGGTTTTGGAAATTGACTGGTCCCCTTAATAATTGGTGCACCAGATATGGCTTTTCCACGAATAAATAATATAAGCTTCTGACTACTTCCACCATCATTTCTTCTCCTCCTCGCTTCTGCAGGAGTTGAAGCGGGAGCGGGTACTGGTTGAACAGTTTACCCACCACTAGCAAGCAATTTAGCTCATGCTGGGCCATCCGTTGATTTAGCCATCTTTTCCCTTCATTTAGCCGGTATTTCATCCATCTTAGCCTCAATTAATTTTATTACAACCATT…
SH08	Mustelus asterias	Starry smoothhound	100	Mustelus stevensi 99.69%; Mustelus antarcticus 99.69%; Mustelus palumbes 99.69%; Mustelus lenticulatus 99.69%; Mustelus sp. Northern rig 99.38%; Mustelus manazo 99.36%; Mustelus griseus 98.73%	Mustelus asterias	TTATTTTTGGTGCATGAGCAGGCATAGTTGGAACAGCCCTAAGCCTTCTAATTCGAGCCGAACTGGGACAGCCAGGATCACTTTTAGGTGATGATCAGATTTACAATGTGATCGTGACCGCCCATGCTTTTGTAATAATCTTCTTTATGGTTATACCAATCATGATTGGTGGTTTTGGAAATTGACTGGTCCCCTTAATAATTGGTGCACCAGATATGGCTTTTCCACGAATAAATAACATGAGCTTCTGACTACTTCCACCATCATTTCTTCTCCTCCTCGCTTCTGCAGGAGTTGAAGCGGGAGCGGGTACTGGTTGAACAGTTTACCCACCACTAGCAAGCAATTTAGCTCATGCTGGGCCATCCGTTGATTTAGCCATCTTTTCCCTTCATTTAG…
SH09	Squalus acanthias	Spiny dogfish	100	none	Squalus acanthias	AAGTACTTTCGCGTCGCATGAGCAGGAATAAGTAGGTACCGCCCTTAGCTTACTTATTCGCGCAGAATTAAGCCAACCCGGAACACTTCTGGGAGATGATCAAATCTATAATGTTATCGTGACTGCTCACGCTTTTGTAATAATCTTTTTTATAGTTATGCCTGTAATAATTGGTGGATTCGGAAACTGATTGGTGCCCTTAATAATCGGCGCACCAGATATGGCTTTTCCACGAATAAATAATATAAGCTTTTGACTATTACCCCCCTCCCTCCTATTACTTTTAGCCTCAGCTGGTGTTGAGGCAGGAGCCGGAACCGGCTGAACAGTCTACCCCCCTCTCGCAGGTAACATAGCCCATGCTGGCGCATCTGTAGATCTAGCCATCTTCTCACTCCA…
SH10	Mustelus asterias	Starry Smooth-hound	100	Mustelus stevensi 99.67%; Mustelus antarcticus 99.67%; Mustelus palumbes 99.67%; Mustelus lenticulatus 99.67%; Mustelus sp. Northern rig 99.33%; Mustelus manazo 99.31%	Mustelus asterias	GGGCCTTCTAATTCGAGCCGAACTGGGACAGCCAGGATCACTTTTAGGTGATGATCAGATTTACAATGTGATCGTGACCGCCCATGCTTTTGTAATAATCTTCTTTATGGTTATACCAATCATGATTGGTGGTTTTGGAAATTGACTGGTCCCCTTAATAATTGGTGCACCAGATATGGCTTTTCCACGAATAAATAATATAAGCTTCTGACTACTTCCACCATCATTTCTTCTCCTCCTCGCTTCTGCAGGAGTTGAAGCGGGAGCGGGTACTGGTTGAACAGTTTACCCACCACTAGCAAGCAATTTAGCTCATGCTGGGCCATCCGTTGATTTAGCCATCTTTTCCCTTCATTTAGCCGGTATTTCATCCATCTTAGCCTCAATTAATTTTATTAC…
SH11	Squalus acanthias	Spiny dogfish	100	none	Squalus acanthias	GTAGGTACCGCCCTTAGCTTACTTATTCGCGCAGAGTTAAGCCAACCCGGAACACTTCTGGGAGATGATCAAATCTATAATGTTATCGTGACTGCTCACGCTTTTGTAATAATCTTTTTTATAGTTATGCCTGTAATAATTGGTGGATTCGGAAACTGATTGGTGCCCTTAATAATCGGCGCACCAGATATGGCTTTTCCACGAATAAATAATATAAGCTTTTGACTATTACCCCCCTCCCTCTTATTACTTTTAGCCTCAGCTGGTGTTGAGGCAGGAGCCGGAACCGGCTGAACAGTCTACCCCCCTCTCGCAGGTAACATAGCCCATGCTGGCGCATCTGTAGATCTAGCCATCTTCTCACTCCATTTAGCTGGTATTTCCTCAATTTTAGCCTCT…
SH12	Squalus acanthias	Spiny dogfish	100	none	Squalus acanthias	TTATTTATCTTTGGTGCATGAGCAGGAATAGTAGGTACCGCCCTTAGCTTACTTATTCGCGCAGAATTAAGCCAGCCCGGAACACTTCTGGGAGATGATCAAATCTATAATGTTATCGTGACTGCTCACGCTTTTGTAATAATCTTTTTTATAGTTATGCCTGTAATAATTGGTGGATTCGGAAACTGATTGGTGCCCTTAATAATCGGCGCACCAGATATGGCTTTTCCACGAATAAATAATATAAGCTTTTGACTATTACCCCCCTCCCTCCTATTACTTTTAGCCTCAGCTGGTGTTGAGGCAGGAGCCGGAACCGGCTGAACAGTCTACCCCCCTCTCGCAGGTAACATAGCCCATGCTGGCGCATCTGTAGATCTAGCCATCTTCTCACTCCAT…
SH13	Squalus acanthias	Spiny dogfish	100	none	Squalus acanthias	ATCTTTGGTGCATGAGCAGGAATAGTAGGTACCGCCCTTAGCTTACTTATTCGCGCAGAATTAAGCCAACCCGGAACACTTCTGGGAGATGATCAAATCTATAATGTTATCGTGACTGCTCACGCTTTTGTAATAATCTTTTTTATAGTTATGCCTGTAATAATTGGTGGATTCGGAAACTGATTGGTGCCCTTAATAATCGGCGCACCAGATATGGCTTTTCCACGAATAAATAATATAAGCTTTTGACTATTACCCCCCTCCCTCCTATTACTTTTAGCCTCAGCTGGTGTTGAGGCAGGAGCCGGAACCGGCTGAACAGTCTACCCCCCTCTCGCAGGTAACATAGCCCATGCTGGCGCATCTGTAGATCTAGCCATCTTCTCACTCCATTTAGCT…
SH14	Scyliorhinus stellaris	Nursehound	100	none	Scyliorhinus stellaris	CTAATTCGAGCTGAATTAGGTCAGCCGGGTTCACTTTTAGGTGATGATCAGATTTATAATGTAATCGTAACTGCCCATGCTTTCGTAATAATTTTCTTTATAGTTATACCAGTAATGATCGGTGGATTTGGAAACTGACTGGTACCCCTAATAATTGGAGCACCAGATATAGCCTTCCCTCGAATAAATAACATAAGCTTTTGACTCCTTCCACCCTCCTTTCTTCTCCTATTAGCCTCAGCAGGGGTAGAGGCCGGAGCAGGAACTGGGTGGACAGTTTATCCCCCATTAGCTGGTAATATAGCCCATGCCGGGGCATCCGTTGATTTAACTATCTTCTCCCTCCATCTAGCTGGTATTTCATCAATCTTAGCTTCAATTAATTTTATTACAACCATT…
SH15	Scyliorhinus stellaris	Nursehound	100	none	Scyliorhinus stellaris	CTAATTCGAGCTGAATTAGGTCAGCCGGGTTCACTTTTAGGTGATGATCAGATTTATAATGTAATCGTAACTGCCCATGCTTTCGTAATAATTTTCTTTATAGTTATACCAGTAATGATCGGTGGATTTGGAAACTGACTGGTACCCCTAATAATTGGAGCACCAGATATAGCCTTCCCTCGAATAAATAACATAAGCTTTTGACTCCTTCCACCCTCCTTTCTTCTCCTATTAGCCTCAGCAGGGGTAGAGGCCGGAGCAGGAACTGGGTGGACAGTTTATCCCCCATTAGCTGGTAATATAGCCCATGCCGGGGCATCCGTTGATTTAACTATCTTCTCCCTCCATCTAGCTGGTATTTCATCAATCTTAGCTTCAATTAATTTTATTACAACCATT…
SH16	Squalus acanthias	Spiny dogfish	100	none	Squalus acanthias	GGTACCGCCCTTAGCTTACTTATTCGCGCAGAATTAAGCCAACCCGGAACACTTCTGGGAGATGATCAAATCTATAATGTTATCGTGACTGCTCACGCTTTTGTAATAATCTTTTTTATAGTTATGCCTGTAATAATTGGTGGATTCGGAAACTGATTGGTGCCCTTAATAATCGGCGCACCAGATATGGCTTTTCCACGAATAAATAATATAAGCTTTTGACTATTACCCCCCTCCCTCCTATTACTTTTAGCCTCAGCTGGTGTTGAGGCAGGAGCCGGAACCGGCTGAACAGTCTACCCCCCTCTCGCAGGTAACATAGCCCATGCTGGCGCATCTGTAGATCTAGCCATCTTCTCACTCCATTTAGCTGGTATTTCCTCAATTTTAGCCTCTATT…
SH17	Squalus acanthias	Spiny dogfish	100	none	Squalus acanthias	TCTTTGCGTGCATGAGCAGGATTAGTAGGTACCGCCCTTAGCTTACTTATTCGCGCAGAATTAAGCCAACCCGGAACACTTCTGGGAGATGATCAAATCTATAATGTTATCGTGACTGCTCACGCTTTTGTAATAATCTTTTTTATAGTTATGCCTGTAATAATTGGTGGATTCGGAAACTGATTGGTGCCCTTAATAATCGGCGCACCAGATATGGCTTTTCCACGAATAAATAATATAAGCTTTTGACTATTACCCCCCTCCCTCCTATTACTTTTAGCCTCAGCTGGTGTTGAGGCAGGAGCCGGAACCGGCTGAACAGTCTACCCCCCTCTCGCAGGTAACATAGCCCATGCTGGCGCATCTGTAGATCTAGCCATCTTCTCACTCCATTTAGCT…
SH18	Mustelus asterias	Starry smoothhound	100	Mustelus stevensi; Mustelus antarcticus; Mustelus palumbes; Mustelus lenticulatus; Mustelus sp. Northern rig; Mustelus manazo; Mustelus griseus	Mustelus asterias	TTATTTTTGGTGCATGAGCAGGCATAGTTGGAACAGCCCTAAGCCTTCTAATTCGAGCCGAACTGGGACAGCCAGGATCACTTTTAGGTGATGATCAGATTTACAATGTGATCGTGACCGCCCATGCTTTTGTAATAATCTTCTTTATGGTTATACCAATCATGATTGGTGGTTTTGGAAATTGACTGGTCCCCTTAATAATTGGTGCACCAGATATGGCTTTTCCACGAATAAATAATATAAGCTTCTGACTACTTCCACCATCATTTCTTCTCCTCCTCGCTTCTGCAGGAGTTGAAGCGGGAGCGGGTACTGGTTGAACAGTTTACCCACCACTAGCAAGCAATTTAGCTCATGCTGGGCCATCCGTTGATTTAGCCATCTTTTCCCTTCATTTAG…
SH19	Prionace glauca	Blue Shark	100	none	Prionace glauca	TGATGCGAGCTGAACTTGGGCAACCTGGATCTCTTTTAGGAGATGATCAGATTTATAATGTAATTGTAACCGCCCACGCTTTTGTAATAATCTTTTTTATGGTTATACCAATCATAATTGGTGGTTTCGGAAATTGACTAGTTCCTTTAATAATTGGAGCACCAGATATAGCCTTCCCACGAATAAATAACATAAGCTTCTGACTTCTTCCACCATCATTTCTTCTCCTCCTCGCCTCTGCTGGAGTTGAAGCCGGAGCAGGTACTGGTTGAACAGTTTATCCTCCATTAGCTAGTAACCTAGCACATGCTGGACCATCTGTTGATTTAGCTATTTTCTCTCTTCACTTAGCCGGTATTTCATCAATTTTAGCTTCAATTAACTTTATTACAACCATTA…
SH20	Squalus acanthias	Spiny dogfish	100	none	Squalus acanthias	GTAGGTACCGCCCTTAGCTTACTTATTCGCGCAGAATTAAGCCAACCCGGAACACTTCTGGGAGATGATCAAATCTATAATGTTATCGTGACTGCTCACGCTTTTGTAATAATCTTTTTTATAGTTATGCCTGTAATAATTGGTGGATTCGGAAACTGATTGGTGCCCTTAATAATCGGCGCACCAGATATGGCTTTTCCACGAATAAATAATATAAGCTTTTGACTATTACCCCCCTCCCTCCTATTACTTTTAGCCTCAGCTGGTGTTGAGGCAGGAGCCGGAACCGGCTGAACAGTCTACCCCCCTCTCGCAGGTAACATAGCCCATGCTGGCGCATCTGTAGATCTAGCCATCTTCTCACTCCATTTAGCTGGTATTTCCTCAATTTTAGCCTCT…
SH21	Squalus acanthias	Spiny dogfish	100	none	Squalus acanthias	TTTCATACTTTGCGTCGCATGGCGCACAGAGATATAGTAGGTACCGCCCTTAGCTTACTTATTCGCGCAGAATTAAGCCAACCCGGAACACTTCTGGGAGATGATCAAATCTATAATGTTATCGTGACTGCTCACGCTTTTGTAATAATCTTTTTTATAGTTATGCCTGTAATAATTGGTGGATTCGGAAACTGATTGGTGCCCTTAATAATCGGCGCACCAGATATGGCTTTTCCACGAATAAATAATATAAGCTTTTGACTATTACCCCCCTCCCTCCTATTACTTTTAGCCTCAGCTGGTGTTGAGGCAGGAGCCGGAACCGGCTGAACAGTCTACCCCCCTCTCGCAGGTAACATAGCCCATGCTGGCGCATCTGTAGATCTAGCCATCTTCTCA…
SH22	Squalus acanthias	Spiny dogfish	100	none	Squalus acanthias	CTTATTTATCTTTGGTGCATGAGCAGGAATAGTAGGTACCGCCCTTAGCTTACTTATTCGCGCAGAATTAAGCCAACCCGGAACACTTCTGGGAGATGATCAAATCTATAATGTTATCGTGACTGCTCACGCTTTTGTAATAATCTTTTTTATAGTTATGCCTGTAATAATTGGTGGATTCGGAAACTGATTGGTGCCCTTAATAATCGGCGCACCAGATATGGCTTTTCCACGAATAAATAATATAAGCTTTTGACTATTACCCCCCTCCCTCCTATTACTTTTAGCCTCAGCTGGTGTTGAGGCAGGAGCCGGAACCGGCTGAACAGTCTACCCTCCCCTCGCAGGTAACATAGCCCATGCTGGCGCATCTGTAGATCTAGCCATCTTCTCACTCCA…
SH23	Squalus acanthias	Spiny dogfish	99.84	none	Squalus acanthias	TTTTATTTAATCTTTGGTGCATGAGCAGGAATAAGTAGGTACCGCCCTTAGCTTACTTATTCGCGCAGAGTTAAGCCAACCCGGAACACTTCTGGGAGATGATCAAATCTATAATGTTATCGTGACTGCTCACGCTTTTGTAATAATCTTTTTTATAGTTATGCCTGTAATAATTGGTGGATTCGGAAACTGATTAGTGCCCTTAATAATCGGCGCACCAGATATGGCTTTTCCACGAATAAATAATATAAGCTTTTGACTATTACCCCCCTCCCTCTTATTACTTTTAGCCTCAGCTGGTGTTGAGGCAGGAGCCGGAACCGGCTGAACAGTCTACCCCCCTCTCGCAGGTAACATAGCCCATGCTGGCGCATCTGTAGATCTAGCCATCTTCTCACT…
SH24	Squalus acanthias	Spiny Dogfish	100	none	Squalus acanthias	TGGGCTTACTTATTCGCGCAGAATTAAGCCAGCCCGGAACACTTCTGGGAGATGATCAAATCTATAATGTTATCGTGACTGCTCACGCTTTTGTAATAATCTTTTTTATAGTTATGCCTGTAATAATTGGTGGATTCGGAAACTGATTGGTGCCCTTAATAATCGGCGCACCAGATATGGCTTTTCCACGAATAAATAATATAAGCTTTTGACTATTACCCCCCTCCCTCCTATTACTTTTAGCCTCAGCTGGTGTTGAGGCAGGAGCCGGAACCGGCTGAACAGTCTACCCCCCTCTCGCAGGTAACATAGCCCATGCTGGCGCATCTGTAGATCTAGCCATCTTCTCACTCCATTTAGCTGGTATTTCCTCAATTTTAGCCTCTATTAATTTTATCA…
SH25	Mustelus asterias	Starry Smooth-hound	100	Mustelus stevensi 99.69%; Mustelus antarcticus 99.69%; Mustelus palumbes 99.69%; Mustelus lenticulatus 99.69%; Mustelus sp. Northern rig 99.37%; Mustelus manazo 99.35%	Mustelus asterias	TCTAATTCGAGCCGAACTGGGACAGCCAGGATCACTTTTAGGTGATGATCAGATTTACAATGTGATCGTGACCGCCCATGCTTTTGTAATAATCTTCTTTATGGTTATACCAATCATGATTGGTGGTTTTGGAAATTGACTGGTCCCCTTAATAATTGGTGCACCAGATATGGCTTTTCCACGAATAAATAACATAAGCTTCTGACTACTTCCACCATCATTTCTTCTCCTCCTCGCTTCTGCAGGAGTTGAAGCGGGAGCGGGTACTGGTTGAACAGTTTACCCACCACTAGCAAGCAATTTAGCTCATGCTGGGCCATCCGTTGATTTAGCCATCTTTTCCCTTCATTTAGCCGGTATTTCATCCATCTTAGCCTCAATTAATTTTATTACAACCAT…
SH26	Scyliorhinus stellaris	Nursehound	100	none	Scyliorhinus stellaris	CTAATTCGAGCTGAATTAGGTCAGCCGGGTTCACTTTTAGGTGATGATCAGATTTATAATGTAATCGTAACTGCCCATGCTTTCGTAATAATTTTCTTTATAGTTATACCAGTAATGATCGGTGGATTTGGAAACTGACTGGTACCCCTAATAATTGGAGCACCAGATATAGCCTTCCCTCGAATAAATAACATAAGCTTTTGACTCCTTCCACCCTCCTTTCTTCTCCTATTANCCTCAGCAGGGGTAGAGGCCGGAGCAGGAACTGGGTGGACAGTTTATCCCCCATTAGCTGGTAATATAGCCCATGCCGGGGCATCCGTTGATTTAACTATCTTCTCCCTCCATCTAGCTGGTATTTCATCAATCTTAGCTTCAATTAATTTTATTACAACCATT…
SH27	Mustelus asterias	Starry Smooth-hound	100	Mustelus stevensi 99.83%; Mustelus antarcticus 99.83%; Mustelus palumbes 99.83%; Mustelus lenticulatus 99.83%; Mustelus sp. Northern rig 99.5%; Mustelus manazo 99.48%	Mustelus asterias	GCCTTCTAATTCGAGCCGAACTGGGACAGCCAGGATCACTTTTAGGTGATGATCAGATTTACAATGTGATCGTGACCGCCCATGCTTTTGTAATAATCTTCTTTATGGTTATACCAATCATGATTGGTGGTTTTGGAAATTGACTGGTCCCCTTAATAATTGGTGCACCAGATATGGCTTTTCCACGAATAAATAACATAAGCTTCTGACTACTTCCACCATCATTTCTTCTCCTCCTCGCTTCTGCAGGAGTTGAAGCGGGAGCGGGTACTGGTTGAACAGTTTACCCACCACTAGCAAGCAATTTAGCTCATGCTGGGCCATCCGTTGATTTAGCCATCTTTTCCCTTCATTTAGCCGGTATTTCATCCATCTTAGCCTCAATTAATTTTATTACAA…
SH28	Squalus acanthias	Spiny dogfish	99.84	none	Squalus acanthias	GTAGGTACCGCCCTTAGCTTACTTATTCGCGCAGAATTAAGCCAACCCGGAACACTTCTGGGAGATGATCAAATCTATAATGTTATCGTGACTGCTCACGCTTTTGTAATAATCTTTTTTATAGTTATGCCTGTAATAATTGGTGGATTCGGAAACTGATTGGTGCCCTTAATAATCGGCGCACCAGATATGGCTTTTCCACGAATAAATAATATAAGCTTTTGACTATTACCCCCCTCCCTCCTATTACTTTTAGCCTCAGCTGGTGTTGAGGCAGGAGCCGGAACCGGCTGAACAGTCTACCCCCCCCTCGCAGGTAACATAGCCCATGCTGGCGCATCTGTAGATCTAGCCATCTTCTCACTCCATTTAGCTGGTATTTCCTCAATTTTAGCCTCT…
SH29	Squalus acanthias	Spiny dogfish	100	none	Squalus acanthias	TAGGTACCGCCCTTAGCTTACTTATTCGCGCAGAATTAAGCCAACCCGGAACACTTCTGGGAGATGATCAAATCTATAATGTTATCGTGACTGCTCACGCTTTTGTAATAATCTTTTTTATAGTTATGCCTGTAATAATTGGTGGATTCGGAAACTGATTGGTGCCCTTAATAATCGGCGCACCAGATATGGCTTTTCCACGAATAAATAATATAAGCTTTTGACTATTACCCCCCTCCCTCCTATTACTTTTAGCCTCAGCTGGTGTTGAGGCAGGAGCCGGAACCGGCTGAACAGTCTACCCCCCTCTCGCAGGTAACATAGCCCATGCTGGCGCATCTGTAGATCTAGCCATCTTCTCACTCCATTTAGCTGGTATTTCCTCAATTTTAGCCTCTA…
SH30	Squalus acanthias	Spiny dogfish	100	none	Squalus acanthias	GTACCGCCCTTAGCTTACTTATTCGCGCAGAATTAAGCCAACCCGGAACACTTCTGGGAGATGATCAAATCTATAATGTTATCGTGACTGCTCACGCTTTTGTAATAATCTTTTTTATAGTTATGCCTGTAATAATTGGTGGATTCGGAAACTGATTGGTGCCCTTAATAATCGGCGCACCAGATATGGCTTTTCCACGAATAAATAATATAAGCTTTTGACTATTACCCCCCTCCCTCCTATTACTTTTAGCCTCAGCTGGTGTTGAGGCCGGAGCCGGAACCGGCTGAACAGTCTACCCCCCTCTCGCAGGTAACATAGCCCATGCTGGCGCATCTGTAGATCTAGCCATCTTCTCACTCCATTTAGCTGGTATTTCCTCAATTTTAGCCTCTATTA…
SH31	Mustelus asterias	Starry smoothhound	100	Mustelus stevensi 99.84%; Mustelus antarcticus 99.84%; Mustelus palumbes 99.84%; Mustelus lenticulatus 99.84%; Mustelus sp. Northern rig 99.51%; Mustelus manazo 99.49%	Mustelus asterias	GAACAGCCCTAAGCCTTCTAATTCGAGCCGAACTGGGACAGCCAGGATCACTTTTAGGTGATGATCAGATTTACAATGTGATCGTGACCGCCCATGCTTTTGTAATAATCTTCTTTATGGTTATACCAATCATGATTGGTGGTTTTGGAAATTGACTGGTCCCCTTAATAATTGGTGCACCAGATATGGCTTTTCCACGAATAAATAACATAAGCTTCTGACTACTTCCACCATCATTTCTTCTCCTCCTCGCTTCTGCAGGAGTTGAAGCGGGAGCGGGTACTGGTTGAACAGTTTACCCACCACTAGCAAGCAATTTAGCTCATGCTGGGCCATCCGTTGATTTAGCCATCTTTTCCCTTCATTTAGCCGGTATTTCATCCATCTTAGCCTCAATTA…
SH32	Mustelus asterias	Starry smoothhound	100	Mustelus stevensi 99.69%; Mustelus antarcticus 99.69%; Mustelus palumbes 99.69%; Mustelus lenticulatus 99.69%; Mustelus sp. Northern rig 99.38%; Mustelus manazo 99.36%; Mustelus griseus 98.73%	Mustelus asterias	TTATTTTTGGTGCATGAGCAGGCATAGTTGGAACAGCCCTAAGCCTTCTAATTCGAGCCGAACTGGGACAGCCAGGATCACTTTTAGGTGATGATCAGATTTACAATGTGATCGTGACCGCCCATGCTTTTGTAATAATCTTCTTTATGGTTATACCAATCATGATTGGTGGTTTTGGAAATTGACTGGTCCCCTTAATAATTGGTGCACCAGATATGGCTTTTCCACGAATAAATAACATGAGCTTCTGACTACTTCCACCATCATTTCTTCTCCTCCTCGCTTCTGCAGGAGTTGAAGCGGGAGCGGGTACTGGTTGAACAGTTTACCCACCACTAGCAAGCAATTTAGCTCATGCTGGGCCATCCGTTGATTTAGCCATCTTTTCCCTTCATTTAG…
SH33	Mustelus asterias	Starry smoothhound	100	Mustelus stevensi 99.69%; Mustelus antarcticus 99.69%; Mustelus palumbes 99.69%; Mustelus lenticulatus 99.69%; Mustelus sp. Northern rig 99.38%; Mustelus manazo 98.91%; Mustelus griseus 98.72%	Mustelus asterias	CTTACTTATTTTTGGTGCATGAGCAGGCATAGTTGGAACAGCCCTAAGCCTTCTAATTCGAGCCGAACTGGGACAGCCAGGATCACTTTTAGGTGATGATCAGATTTACAATGTGATCGTGACCGCCCATGCTTTTGTAATAATCTTCTTTATGGTTATACCAATCATGATTGGTGGTTTTGGAAATTGACTGGTCCCCTTAATAATTGGTGCACCAGATATGGCTTTTCCACGAATAAATAATATAAGCTTCTGACTACTTCCACCATCATTTCTTCTCCTCCTCGCTTCTGCAGGAGTTGAAGCGGGAGCGGGTACTGGTTGAACAGTTTACCCACCACTAGCAAGCAATTTAGCTCATGCTGGGCCATCCGTTGATTTAGCCATCTTTTCCCTTCA…
SH34	Scyliorhinus stellaris	Nursehound	100	none	Scyliorhinus stellaris	GGCCTATACTTATCTTTGGTGCATGAGCAGGCATGGTCGGAACAGCCCTAAGCCTACTAATTCGAGCTGAATTAGGTCAGCCGGGTTCACTTTTAGGTGATGATCAGATTTATAATGTAATCGTAACTGCCCATGCTTTCGTAATAATTTTCTTTATAGTTATACCAGTAATGATCGGTGGATTTGGAAACTGACTGGTACCCCTAATAATTGGAGCACCAGATATAGCCTTCCCTCGAATAAATAACATAAGCTTTTGACTCCTTCCACCCTCCTTTCTTCTCCTATTAGCCTCAGCAGGGGTAGAGGCCGGAGCAGGAACTGGGTGGACAGTTTATCCCCCATTAGCTGGTAATATAGCCCATGCCGGGGCATCCGTTGATTTAACTATCTTCTCCC…
SH35	Mustelus asterias	Starry Smooth-hound	100	Mustelus stevensi 99.66%; Mustelus antarcticus 99.66%; Mustelus palumbes 99.66%; Mustelus lenticulatus 99.66%; Mustelus sp. Northern rig 99.33%; Mustelus manazo 99.31%	Mustelus asterias	TCTAATTCGAGCCGAACTGGGACAGCCAGGATCACTTTTAGGTGATGATCAGATTTACAATGTGATCGTGACCGCCCATGCTTTTGTAATAATCTTCTTTATGGTTATACCAATCATGATTGGTGGTTTTGGAAATTGACTGGTCCCCTTAATAATTGGTGCACCAGATATGGCTTTTCCACGAATAAATAATATAAGCTTCTGACTACTTCCACCATCATTTCTTCTCCTCCTCGCTTCTGCAGGAGTTGAAGCGGGAGCGGGTACTGGTTGAACAGTTTACCCACCACTAGCAAGCAATTTAGCTCATGCTGGGCCATCCGTTGATTTAGCCATCTTTTCCCTTCATTTAGCCGGTATTTCATCCATCTTAGCCTCAATTAATTTTATTACAACCAT…
SH36	Squalus acanthias	Spiny dogfish	100	none	Squalus acanthias	AGTACCGCCCTTAGCTTACTTATTCGCGCAGAATTAAGCCAACCCGGAACACTTCTGGGAGATGATCAAATCTATAATGTTATCGTGACTGCTCACGCTTTTGTAATAATCTTTTTTATAGTTATGCCTGTAATAATTGGTGGATTCGGAAACTGATTGGTGCCCTTAATAATCGGCGCACCAGATATGGCTTTTCCACGAATAAATAATATAAGCTTTTGACTATTACCCCCCTCCCTCCTATTACTTTTAGCCTCAGCTGGTGTTGAGGCAGGAGCCGGAACCGGCTGAACAGTCTACCCCCCTCTCGCAGGTAACATAGCCCATGCTGGCGCATCTGTAGATCTAGCCATCTTCTCACTCCATTTAGCTGGTATTTCCTCAATTTTAGCCTCTATT…
SH37	Scyliorhinus stellaris	Nursehound	99.83	none	Scyliorhinus stellaris	CTAATTCGAGCTGAATTAGGTCAGCCGGGTTCACTTTTAGGTGATGATCAGATTTATAATGTAATCGTAACTGCCCATGCTTTCGTAATAATTTTCTTTATAGTTATACCAGTAATGATCGGTGGATTTGGAAACTGACTGGTACCCCTAATAATTGGAGCACCAGATATAGCCTTCCCTCGAATAAATAACATAAGCTTTTGACTCCTTCCACCCTCCTTTCTTCTCCTATTAGCCTCAGCAGGGGTAGAGGCCGGAGCAGGAACTGGGTGGACAGTTTATCCCCCATTAGCTGGTAATATAGCCCATGCCGGGGCATCCGTTGATTTAACTATCTTCTCCCTCCATTTAGCTGGTATTTCATCAATCTTAGCTTCAATTAATTTTATTACAACCATT…
SH38	Squalus acanthias	Spiny dogfish	100	none	Squalus acanthias	GTAGGTACCGCCCTTAGCTTACTTATTCGCGCAGAATTAAGCCAACCCGGAACACTTCTGGGAGATGATCAAATCTATAATGTTATCGTGACTGCTCACGCTTTTGTAATAATCTTTTTTATAGTTATGCCTGTAATAATTGGTGGATTCGGAAACTGATTGGTGCCCTTAATAATCGGCGCACCAGATATGGCTTTTCCACGAATAAATAATATAAGCTTTTGACTATTACCCCCCTCCCTCCTATTACTTTTAGCCTCAGCTGGTGTTGAGGCCGGAGCCGGAACCGGCTGAACAGTCTACCCCCCTCTCGCAGGTAACATAGCCCATGCTGGCGCATCTGTAGATCTAGCCATCTTCTCACTCCATTTAGCTGGTATTTCCTCAATTTTAGCCTCT…
SH39	Mustelus asterias	Starry smoothhound	100	Mustelus stevensi 99.69%; Mustelus antarcticus 99.69%; Mustelus palumbes 99.69%; Mustelus lenticulatus 99.69%; Mustelus sp. Northern rig 99.37%; Mustelus manazo 99.35%; Mustelus griseus 98.72%	Mustelus asterias	TTATTTTTGGTGCATGAGCAGGCATAGTTGGAACAGCCCTAAGCCTTCTAATTCGAGCCGAACTGGGACAGCCAGGATCACTTTTAGGTGATGATCAGATTTACAATGTGATCGTGACCGCCCATGCTTTTGTAATAATCTTCTTTATGGTTATACCAATCATGATTGGTGGTTTTGGAAATTGACTGGTCCCCTTAATAATTGGTGCACCAGATATGGCTTTTCCACGAATAAATAATATAAGCTTCTGACTACTTCCACCATCATTTCTTCTCCTCCTCGCTTCTGCAGGAGTTGAAGCGGGAGCGGGTACTGGTTGAACAGTTTACCCACCACTAGCAAGCAATTTAGCTCATGCTGGGCCATCCGTTGATTTAGCCATCTTTTCCCTTCATTTAG…
SH40	Squalus acanthias	Spiny dogfish	100	none	Squalus acanthias	GTAGGTACCGCCCTTAGCTTACTTATTCGCGCAGAATTAAGCCAACCCGGAACACTTCTGGGAGATGATCAAATCTATAATGTTATCGTGACTGCTCACGCTTTTGTAATAATCTTTTTTATAGTTATGCCTGTAATAATTGGTGGATTCGGAAACTGATTGGTGCCCTTAATAATCGGCGCACCAGATATGGCTTTTCCACGAATAAATAATATAAGCTTTTGACTATTACCCCCCTCCCTCCTATTACTTTTAGCCTCAGCTGGTGTTGAGGCAGGAGCCGGAACCGGCTGAACAGTCTACCCCCCTCTCGCAGGTAACATAGCCCATGCTGGCGCATCTGTAGATCTAGCCATCTTCTCACTCCATTTAGCTGGTATTTCCTCAATTTTAGCCTCT…
SH41	Squalus acanthias	Spiny Dogfish	100	none	Squalus acanthias	CTTACTTATTCGCGCAGAATTAAGCCAACCCGGAACACTTCTGGGAGATGATCAAATCTATAATGTTATCGTGACTGCTCACGCTTTTGTAATAATCTTTTTTATAGTTATGCCTGTAATAATTGGTGGATTCGGAAACTGATTGGTGCCCTTAATAATCGGCGCACCAGATATGGCTTTTCCACGAATAAATAATATAAGCTTTTGACTATTACCCCCCTCCCTCCTATTACTTTTAGCCTCAGCTGGTGTTGAGGCAGGAGCCGGAACCGGCTGAACAGTCTACCCCCCTCTCGCAGGTAACATAGCCCATGCTGGCGCATCTGTAGATCTAGCCATCTTCTCACTCCATTTAGCTGGTATTTCCTCAATTTTAGCCTCTATTAATTTTATCACAAC…
SH42	Mustelus asterias	Starry smoothhound	100	Mustelus stevensi 99.67%; Mustelus antarcticus 99.67%; Mustelus palumbes 99.67%; Mustelus lenticulatus 99.67%; Mustelus sp. Northern rig 99.34%; Mustelus manazo 99.01%	Mustelus asterias	TGAGAACAGCCCTAAGCCTTCTAATTCGAGCCGAACTGGGACAGCCAGGATCACTTTTAGGTGATGATCAGATTTACAATGTGATCGTGACCGCCCATGCTTTTGTAATAATCTTCTTTATGGTTATACCAATCATGATTGGTGGTTTTGGAAATTGACTGGTCCCCTTAATAATTGGTGCACCAGATATGGCTTTTCCACGAATAAATAATATAAGCTTCTGACTACTTCCACCATCATTTCTTCTCCTCCTCGCTTCTGCAGGAGTTGAAGCGGGAGCGGGTACTGGTTGAACAGTTTACCCACCACTAGCAAGCAATTTAGCTCATGCTGGGCCATCCGTTGATTTAGCCATCTTTTCCCTTCATTTAGCCGGTATTTCATCCATCTTAGCCTCAA…
SH43	Squalus acanthias	Spiny Dogfish	100	none	Squalus acanthias	CTTATTCGCGCAGAATTAAGCCAACCCGGAACACTTCTGGGAGATGATCAAATCTATAATGTTATCGTGACTGCTCACGCTTTTGTAATAATCTTTTTTATAGTTATGCCTGTAATAATTGGTGGATTCGGAAACTGATTGGTGCCCTTAATAATCGGCGCACCAGATATGGCTTTTCCACGAATAAATAATATAAGCTTCTGACTATTACCCCCCTCCCTCCTATTACTTTTAGCCTCAGCTGGTGTTGAGGCAGGAGCCGGAACCGGCTGAACAGTCTACCCCCCTCTCGCAGGTAACATAGCCCATGCTGGCGCATCTGTAGATCTAGCCATCTTCTCACTCCATTTAGCTGGTATTTCCTCAATTTTAGCCTCTATTAATTTTATCACAACTATT…
SH44	Squalus acanthias	Spiny Dogfish	100	none	Squalus acanthias	GCTTACTTATTCGCGCAGAATTAAGCCAACCCGGAACACTTCTGGGAGATGATCAAATCTATAATGTTATCGTGACTGCTCACGCTTTTGTAATAATCTTTTTTATAGTTATGCCTGTAATAATTGGTGGATTCGGAAACTGATTGGTGCCCTTAATAATCGGCGCACCAGATATGGCTTTTCCACGAATAAATAATATAAGCTTTTGACTATTACCCCCCTCCCTCTTATTACTTTTAGCCTCAGCTGGTGTTGAGGCAGGAGCCGGAACCGGCTGAACAGTCTACCCCCCTCTCGCAGGTAACATAGCCCATGCTGGCGCATCTGTAGATCTAGCCATCTTCTCACTCCATTTAGCTGGTATTTCCTCAATTTTAGCCTCTATTAATTTTATCACAA…
SH45	Squalus acanthias	Spiny dogfish	98.23	none	Squalus acanthias	GTACCGCCCTTATCTTACTTATTCACGCAGAATTAAGCCAACCCGGAACACTTCTGGGAGATGATCAAATCTATAATGTTATCGTGACCGCTCACGCTTTTGTAATAATCTTTTTTATAGTTATGCCTGTAATAATTGGTGGATTCGGAAACTGATTGGTGCCCTTAATAATCGGCGCACCAGATATGGCTTTTCCACAAATAAATAATATAAGCTTTTGACTATTACCCCCCTCCCTCCTATTACTTTTAGCCTCAGCTGGTGTTGAGGCCGGAGCCGGAACCGGCTGAACAGTCTACCCCCCTCTCGCAGGTAACATACCCCATGCTGGCGCATCTGTAGATCTAGCCATCTTCTCACTCCATTTAGCTGGTATTTCCTCAATTTTAGCCTCTATTA…
SH46	Squalus acanthias	Spiny Dogfish	100	none	Squalus acanthias	TGACTTATTCGCGCAGAATTAAGCCAACCCGGAACACTTCTGGGAGATGATCAAATCTATAATGTTATCGTGACTGCTCACGCTTTTGTAATAATCTTTTTTATAGTTATGCCTGTAATAATTGGTGGATTCGGAAACTGATTGGTGCCCTTAATAATCGGCGCACCAGATATGGCTTTTCCACGAATAAATAATATAAGCTTTTGACTATTACCCCCCTCCCTCCTATTACTTTTAGCCTCAGCTGGTGTTGAGGCAGGAGCCGGAACCGGCTGAACAGTCTACCCCCCTCTCGCAGGTAACATAGCCCATGCTGGCGCATCTGTAGATCTAGCCATCTTCTCACTCCATTTAGCTGGTATTTCCTCAATTTTAGCCTCTATTAATTTTATCACAACT…
SH47	Squalus acanthias	Spiny dogfish	100	none	Squalus acanthias	GTACCGCCCTTAGCTTACTTATTCGCGCAGAATTAAGCCAACCCGGAACACTTCTGGGAGATGATCAAATCTATAATGTTATCGTGACTGCTCACGCTTTTGTAATAATCTTTTTTATAGTTATGCCTGTAATAATTGGTGGATTCGGAAACTGATTGGTGCCCTTAATAATCGGCGCACCAGATATGGCTTTTCCACGAATAAATAATATAAGCTTTTGACTATTACCCCCCTCCCTCCTATTACTTTTAGCCTCAGCTGGTGTTGAGGCAGGAGCCGGAACCGGCTGAACAGTCTACCCCCCTCTCGCAGGTAACATAGCCCATGCTGGCGCATCTGTAGATCTAGCCATCTTCTCACTCCATTTAGCTGGTATTTCCTCAATTTTAGCCTCTATTA…
SH48	Squalus acanthias	Spiny Dogfish	100	none	Squalus acanthias	ACTTATTCGCGCAGAATTAAGCCAACCCGGAACACTTCTGGGAGATGATCAAATCTATAATGTTATCGTGACTGCTCACGCTTTTGTAATAATCTTTTTTATAGTTATGCCTGTAATAATTGGTGGATTCGGAAACTGATTGGTGCCCTTAATAATCGGCGCACCAGATATGGCTTTTCCACGAATAAATAATATAAGCTTTTGACTATTACCCCCCTCCCTCTTATTACTTTTAGCCTCAGCTGGTGTTGAGGCAGGAGCCGGAACCGGCTGAACAGTCTACCCCCCTCTCGCAGGTAACATAGCCCATGCTGGCGCATCTGTAGATCTAGCCATCTTCTCACTCCATTTAGCTGGTATTTCCTCAATTTTAGCCTCTATTAATTTTATCACAACTAT…
SH49	Squalus acanthias	Spiny Dogfish	100	none	Squalus acanthias	TGACTTATTCGCGCAGAATTAAGCCAACCCGGAACACTTCTGGGAGATGATCAAATCTATAATGTTATCGTGACTGCTCACGCTTTTGTAATAATCTTTTTTATAGTTATGCCTGTAATAATTGGTGGATTCGGAAACTGATTGGTGCCCTTAATAATCGGCGCACCAGATATGGCTTTTCCACGAATAAATAATATAAGCTTTTGACTATTACCCCCCTCCCTCCTATTACTTTTAGCCTCAGCTGGTGTTGAGGCAGGAGCCGGAACCGGCTGAACAGTCTACCCCCCTCTCGCAGGTAACATAGCCCATGCTGGCGCATCTGTAGATCTAGCCATCTTCTCACTCCATTTAGCTGGTATTTCCTCAATTTTAGCCTCTATTAATTTTATCACAACT…
SH50	Squalus acanthias	Spiny dogfish	100	none	Squalus acanthias	GTACCGCCCTTAGCTTACTTATTCGCGCAGAATTAAGCCAACCCGGAACACTTCTGGGAGATGATCAAATCTATAATGTTATCGTGACTGCTCACGCTTTTGTAATAATCTTTTTTATAGTTATGCCTGTAATAATTGGTGGATTCGGAAACTGATTGGTGCCCTTAATAATCGGCGCACCAGATATGGCTTTTCCACGAATAAATAATATAAGCTTTTGACTATTACCCCCCTCCCTCCTATTACTTTTAGCCTCAGCTGGTGTTGAGGCAGGAGCCGGAACCGGCTGAACAGTCTACCCCCCTCTCGCAGGTAACATAGCCCATGCTGGCGCATCTGTAGATCTAGCCATCTTCTCACTCCATTTAGCTGGTATTTCCTCAATTTTAGCCTCTATTA…
SH51	Mustelus asterias	Starry smoothhound	100	Mustelus stevensi 99.53%; Mustelus antarcticus 99.53%; Mustelus palumbes 99.53%; Mustelus lenticulatus 99.53%; Mustelus sp. Northern rig 99.22%; Mustelus manazo 99.2%; Mustelus griseus 98.56%	Mustelus asterias	TTTACTTATTTTTGGTGCATGAGCAGACATAGTTGGAACAGCCCTAAGCCTTCTAATTCGAGCCGAACTGGGACAGCCAGGATCACTTTTAGGTGATGATCAGATTTACAATGTGATCGTGACCGCCCATGCTTTTGTAATAATCTTCTTTATGGTTATACCAATCATGATTGGTGGTTTTGGAAATTGACTGGTCCCCTTAATAATTGGTGCACCAGATATGGCTTTTCCACGAATAAATAACATGAGCTTCTGACTACTTCCACCATCATTTCTTCTCCTCCTCGCTTCTGCAGGAGTTGAAGCGGGAGCGGGTACTGGTTGAACAGTTTACCCACCACTAGCAAGCAATTTAGCTCATGCTGGGCCATCCGTTGATTTAGCCATCTTTTCCCTTCA…
SH52	Squalus acanthias	Spiny Dogfish	100	none	Squalus acanthias	ACTTATTCGCGCAGAATTAAGCCAACCCGGAACACTTCTGGGAGATGATCAAATCTATAATGTTATCGTGACTGCTCACGCTTTTGTAATAATCTTTTTTATAGTTATGCCTGTAATAATTGGTGGATTCGGAAACTGATTGGTGCCCTTAATAATCGGCGCACCAGATATGGCTTTTCCACGAATAAATAATATAAGCTTTTGACTATTACCCCCCTCCCTCCTATTACTTTTAGCCTCAGCTGGTGTTGAGGCAGGAGCCGGAACCGGCTGAACAGTCTACCCCCCTCTCGCAGGTAACATAGCCCATGCTGGCGCATCTGTAGATCTAGCCATCTTCTCACTCCATTTAGCTGGTATTTCCTCAATTTTAGCCTCTATTAATTTTATCACAACTAT…
SH53	Squalus acanthias	Spiny dogfish	100	none	Squalus acanthias	AGTACCGCCCTTAGCTTACTTATTCGCGCAGAATTAAGCCAACCCGGAACACTTCTGGGAGATGATCAAATCTATAATGTTATCGTGACTGCTCACGCTTTTGTAATAATCTTTTTTATAGTTATGCCTGTAATAATTGGTGGATTCGGAAACTGATTGGTGCCCTTAATAATCGGCGCACCAGATATGGCTTTTCCACGAATAAATAATATAAGCTTTTGACTATTACCCCCCTCCCTCCTATTACTTTTAGCCTCAGCTGGTGTTGAGGCAGGAGCCGGAACCGGCTGAACAGTCTACCCCCCTCTCGCAGGTAACATAGCCCATGCTGGCGCATCTGTAGATCTAGCCATCTTCTCACTCCATTTAGCTGGTATTTCCTCAATTTTAGCCTCTATT…
SH54	Squalus acanthias	Spiny dogfish	100	none	Squalus acanthias	AGTACCGCCCTTAGCTTACTTATTCGCGCAGAATTAAGCCAACCCGGAACACTTCTGGGAGATGATCAAATCTATAATGTTATCGTGACTGCTCACGCTTTTGTAATAATCTTTTTTATAGTTATGCCTGTAATAATTGGTGGATTCGGAAACTGATTGGTGCCCTTAATAATCGGCGCACCAGATATGGCTTTTCCACGAATAAATAATATAAGCTTTTGACTATTACCCCCCTCCCTCCTATTACTTTTAGCCTCAGCTGGTGTTGAGGCAGGAGCCGGAACCGGCTGAACAGTCTACCCCCCTCTCGCAGGTAACATAGCCCATGCTGGCGCATCTGTAGATCTAGCCATCTTCTCACTCCATTTAGCTGGTATTTCCTCAATTTTAGCCTCTATT…
SH55	Squalus acanthias	Spiny Dogfish	100	none	Squalus acanthias	ACTTATTCGCGCAGAATTAAGCCAACCCGGAACACTTCTGGGAGATGATCAAATCTATAATGTTATCGTGACTGCTCACGCTTTTGTAATAATCTTTTTTATAGTTATGCCTGTAATAATTGGTGGATTCGGAAACTGATTGGTGCCCTTAATAATCGGCGCACCAGATATGGCTTTTCCACGAATAAATAATATAAGCTTTTGACTATTACCCCCCTCCCTCCTATTACTTTTAGCCTCAGCTGGTGTTGAGGCAGGAGCCGGAACCGGCTGAACAGTCTACCCCCCTCTCGCAGGTAACATAGCCCATGCTGGCGCATCTGTAGATCTAGCCATCTTCTCACTCCATTTAGCTGGTATTTCCTCAATTTTAGCCTCTATTAATTTTATCACAACTAT…
SH56	Squalus acanthias	Spiny dogfish	99.83	none	Squalus acanthias	GTAGGTACCGCCCTTAGCTTACTTATTCGCGCAGAATTAAGCCAACCCGGAACACTTCTGGGAGATGATCAAATCTATAATGTTATCGTGACTGCTCACGCTTTTGTAATAATCTTTTTTATAGTTATGCCTGTAATAATTGGTGGATTCGGAAACTGATTGGTGCCCTTAATAATCGGCGCACCAGATATGGCTTTTCCACGAATAAATAATATAAGCTTTTGACTATTACCCCCCTCCCTCCTATTACTTTTAGCCTCAGCTGGTGTTGAGGCAGGAGCCGGAACCGGCTGAACAGTCTACCCCCCCCTCGCAGGTAACATAGCCCATGCTGGCGCATCTGTAGATCTAGCCATCTTCTCACTCCATTTAGCTGGTATTTCCTCAATTTTAGCCTCT…
SH57	Squalus acanthias	Spiny Dogfish	100	none	Squalus acanthias	CTTATTCGCGCAGAATTAAGCCAACCCGGAACACTTCTGGGAGATGATCAAATCTATAATGTTATCGTGACTGCTCACGCTTTTGTAATAATCTTTTTTATAGTTATGCCTGTAATAATTGGTGGATTCGGAAACTGATTGGTGCCCTTAATAATCGGCGCACCAGATATGGCTTTTCCACGAATAAATAATATAAGCTTTTGACTATTACCCCCCTCCCTCCTATTACTTTTAGCCTCAGCTGGTGTTGAGGCAGGAGCCGGAACCGGCTGAACAGTCTACCCCCCTCTCGCAGGTAACATAGCCCATGCTGGCGCATCTGTAGATCTAGCCATCTTCTCACTCCATTTAGCTGGTATTTCCTCAATTTTAGCCTCTATTAATTTTATCACAACTATT…
SH58	Squalus acanthias	Spiny Dogfish	100	none	Squalus acanthias	ACTTATTCGCGCAGAATTAAGCCAACCCGGAACACTTCTGGGAGATGATCAAATCTATAATGTTATCGTGACTGCTCACGCTTTTGTAATAATCTTTTTTATAGTTATGCCTGTAATAATTGGTGGATTCGGAAACTGATTGGTGCCCTTAATAATCGGCGCACCAGATATGGCTTTTCCACGAATAAATAATATAAGCTTTTGACTATTACCCCCCTCCCTCTTATTACTTTTAGCCTCAGCTGGTGTTGAGGCAGGAGCCGGAACCGGCTGAACAGTCTACCCCCCTCTCGCAGGTAACATAGCCCATGCTGGCGCATCTGTAGATCTAGCCATCTTCTCACTCCATTTAGCTGGTATTTCCTCAATTTTAGCCTCTATTAATTTTATCACAACTAT…
SH59	Squalus acanthias	Spiny Dogfish	100	none	Squalus acanthias	ACTTATTCGCGCAGAATTAAGCCAACCCGGAACACTTCTGGGAGATGATCAAATCTATAATGTTATCGTGACTGCTCACGCTTTTGTAATAATCTTTTTTATAGTTATGCCTGTAATAATTGGTGGATTCGGAAACTGATTGGTGCCCTTAATAATCGGCGCACCAGATATGGCTTTTCCACGAATAAATAATATAAGCTTTTGACTATTACCCCCCTCCCTCCTATTACTTTTAGCCTCAGCTGGTGTTGAGGCAGGAGCCGGAACCGGCTGAACAGTCTACCCCCCTCTCGCAGGTAACATAGCCCATGCTGGCGCATCTGTAGATCTAGCCATCTTCTCACTCCATTTAGCTGGTATTTCCTCAATTTTAGCCTCTATTAATTTTATCACAACTAT…
SH60	Squalus acanthias	Spiny Dogfish	100	none	Squalus acanthias	CTGAGCTTACTTATTCGCGCAGAATTAAGCCAACCCGGAACACTTCTGGGAGATGATCAAATCTATAATGTTATCGTGACTGCTCACGCTTTTGTAATAATCTTTTTTATAGTTATGCCTGTAATAATTGGTGGATTCGGAAACTGATTGGTGCCCTTAATAATCGGCGCACCAGATATGGCTTTTCCACGAATAAATAATATAAGCTTTTGACTATTACCCCCCTCCCTCCTATTACTTTTAGCCTCAGCTGGTGTTGAGGCAGGAGCCGGAACCGGCTGAACAGTCTACCCCCCTCTCGCAGGTAACATAGCCCATGCTGGCGCATCTGTAGATCTAGCCATCTTCTCACTCCATTTAGCTGGTATTTCCTCAATTTTAGCCTCTATTAATTTTATC…
SH61	Squalus acanthias	Spiny Dogfish	100	none	Squalus acanthias	GGCGTTACTTATTCGCGCAGAATTAAGCCAACCCGGAACACTTCTGGGAGATGATCAAATCTATAATGTTATCGTGACTGCTCACGCTTTTGTAATAATCTTTTTTATAGTTATGCCTGTAATAATTGGTGGATTCGGAAACTGATTGGTGCCCTTAATAATCGGCGCACCAGATATGGCTTTTCCACGAATAAATAATATAAGCTTTTGACTATTACCCCCCTCCCTCCTATTACTTTTAGCCTCAGCTGGTGTTGAGGCCGGAGCCGGAACCGGCTGAACAGTCTACCCCCCTCTCGCAGGTAACATAGCCCATGCTGGCGCATCTGTAGATCTAGCCATCTTCTCACTCCATTTAGCTGGTATTTCCTCAATTTTAGCCTCTATTAATTTTATCAC…
SH62	Squalus acanthias	Spiny Dogfish	99.69	none	Squalus acanthias	TTTATTTAATCTTTGGTGCATGAGCAGGAATAGTAGGTACCGCCCTTAGCTTACTTATTCGCGCAGAATTAAGCCAACCCGGAACACTTCTGGGAGATGATCAAATCTACAATGTTATCGTGACTGCTCACGCTTTTGTAATAATCTTTTTTATAGTTATGCCTGTAATAATTGGTGGATTCGGAAACTGATTGGTGCCATTAATAATCGGCGCACCAGATATGGCTTTTCCACGAATAAATAATATAAGCTTTTGACTATTACCCCCCTCCCTCCTATTACTTTTAGCCTCAGCTGGTGTTGAGGCAGGAGCCGGAACCGGCTGAACAGTCTACCCCCCTCTCGCAGGTAACATAGCCCATGCTGGCGCATCTGTAGATCTAGCCATCTTCTCACTCC…
SH63	Squalus acanthias	Spiny Dogfish	100	none	Squalus acanthias	TTACTTATTCGCGCAGAATTAAGCCAACCCGGAACACTTCTGGGAGATGATCAAATCTATAATGTTATCGTGACTGCTCACGCTTTTGTAATAATCTTTTTTATAGTTATGCCTGTAATAATTGGTGGATTCGGAAACTGATTGGTGCCCTTAATAATCGGCGCACCAGATATGGCTTTTCCACGAATAAATAATATAAGCTTTTGACTATTACCCCCCTCCCTCCTATTACTTTTAGCCTCAGCTGGTGTTGAGGCAGGAGCCGGAACCGGCTGAACAGTCTACCCCCCTCTCGCAGGTAACATAGCCCATGCTGGCGCATCTGTAGATCTAGCCATCTTCTCACTCCATTTAGCTGGTATTTCCTCAATTTTAGCCTCTATTAATTTTATCACAACT…
SH64	Squalus acanthias	Spiny Dogfish	100	none	Squalus acanthias	TGAGCTTACTTATTCGCGCAGAATTAAGCCAACCCGGAACACTTCTGGGAGATGATCAAATCTATAATGTTATCGTGACTGCTCACGCTTTTGTAATAATCTTTTTTATAGTTATGCCTGTAATAATTGGTGGATTCGGAAACTGATTGGTGCCCTTAATAATCGGCGCACCAGATATGGCTTTTCCACGAATAAATAATATAAGCTTTTGACTATTACCCCCCTCCCTCCTATTACTTTTAGCCTCAGCTGGTGTTGAGGCAGGAGCCGGAACCGGCTGAACAGTCTACCCCCCTCTCGCAGGTAACATAGCCCATGCTGGCGCATCTGTAGATCTAGCCATCTTCTCACTCCATTTAGCTGGTATTTCCTCAATTTTAGCCTCTATTAATTTTATCA…
SH65	Squalus acanthias	Spiny Dogfish	100	none	Squalus acanthias	TGACTTATTCGCGCAGAATTAAGCCAACCCGGAACACTTCTGGGAGATGATCAAATCTATAATGTTATCGTGACTGCTCACGCTTTTGTAATAATCTTTTTTATAGTTATGCCTGTAATAATTGGTGGATTCGGAAACTGATTGGTGCCCTTAATAATCGGCGCACCAGATATGGCTTTTCCACGAATAAATAATATAAGCTTTTGACTATTACCCCCCTCCCTCCTATTACTTTTAGCCTCAGCTGGTGTTGAGGCAGGAGCCGGAACCGGCTGAACAGTCTACCCCCCTCTCGCAGGTAACATAGCCCATGCTGGCGCATCTGTAGATCTAGCCATCTTCTCACTCCATTTAGCTGGTATTTCCTCAATTTTAGCCTCTATTAATTTTATCACAACT…
SH66	Scyliorhinus stellaris	Nursehound	100	none	Scyliorhinus stellaris	GCCTACTAATTCGAGCTGAATTAGGTCAGCCGGGTTCACTTTTAGGTGATGATCAGATTTATAATGTAATCGTAACTGCCCATGCTTTCGTAATAATTTTCTTTATAGTTATACCAGTAATGATCGGTGGATTTGGAAACTGACTGGTACCCCTAATAATTGGAGCACCAGATATAGCCTTCCCTCGAATAAATAACATAAGCTTTTGACTCCTTCCACCCTCCTTTCTTCTCCTATTAGCCTCAGCAGGGGTAGAGGCCGGAGCAGGAACTGGGTGGACAGTTTATCCCCCATTAGCTGGTAATATAGCCCATGCCGGGGCATCCGTTGATTTAACTATCTTCTCCCTCCATCTAGCTGGTATTTCATCAATCTTAGCTTCAATTAATTTTATTACAA…
SH67	Mustelus asterias	Starry Smooth-hound	100	Mustelus stevensi 99.83%; Mustelus antarcticus 99.83%; Mustelus palumbes 99.83%; Mustelus lenticulatus 99.83%; Mustelus sp. Northern rig 99.5%; Mustelus manazo 99.48%	Mustelus asterias	TGAGCCTTCTAATTCGAGCCGAACTGGGACAGCCAGGATCACTTTTAGGTGATGATCAGATTTACAATGTGATCGTGACCGCCCATGCTTTTGTAATAATCTTCTTTATGGTTATACCAATCATGATTGGTGGTTTTGGAAATTGACTGGTCCCCTTAATAATTGGTGCACCAGATATGGCTTTTCCACGAATAAATAACATAAGCTTCTGACTACTTCCACCATCATTTCTTCTCCTCCTCGCTTCTGCAGGAGTTGAAGCGGGAGCGGGTACTGGTTGAACAGTTTACCCACCACTAGCAAGCAATTTAGCTCATGCTGGGCCATCCGTTGATTTAGCCATCTTTTCCCTTCATTTAGCCGGTATTTCATCCATCTTAGCCTCAATTAATTTTATTA…
SH68	Prionace glauca	Blue Shark	100	none	Prionace glauca	CTAATTCGAGCTGAACTTGGGCAACCTGGATCTCTTTTAGGAGATGATCAGATTTATAATGTAATTGTAACCGCCCACGCTTTTGTAATAATCTTTTTTATGGTTATACCAATCATAATTGGTGGTTTCGGAAATTGACTAGTTCCTTTAATAATTGGAGCACCAGATATAGCCTTCCCACGAATAAATAACATAAGCTTCTGACTTCTTCCACCATCATTTCTTCTCCTCCTCGCCTCTGCTGGAGTTGAAGCCGGAGCAGGTACTGGTTGAACAGTTTATCCTCCATTAGCTAGTAACCTAGCACATGCTGGACCATCTGTTGATTTAGCTATTTTCTCTCTTCACTTAGCCGGTATTTCATCAATTTTAGCTTCAATTAACTTTATTACAACCATT…
SH69	Squalus acanthias	Spiny Dogfish	100	none	Squalus acanthias	TGACTTATTCGCGCAGAATTAAGCCAACCCGGAACACTTCTGGGAGATGATCAAATCTATAATGTTATCGTGACTGCTCACGCTTTTGTAATAATCTTTTTTATAGTTATGCCTGTAATAATTGGTGGATTCGGAAACTGATTGGTGCCCTTAATAATCGGCGCACCAGATATGGCTTTTCCACGAATAAATAATATAAGCTTTTGACTATTACCCCCCTCCCTCCTATTACTTTTAGCCTCAGCTGGTGTTGAGGCAGGAGCCGGAACCGGCTGAACAGTCTACCCCCCTCTCGCAGGTAACATAGCCCATGCTGGCGCATCTGTAGATCTAGCCATCTTCTCACTCCATTTAGCTGGTATTTCCTCAATTTTAGCCTCTATTAATTTTATCACAACT…
SH70	Squalus acanthias	Spiny Dogfish	100	none	Squalus acanthias	ACTTATTCGCGCAGAATTAAGCCAACCCGGAACACTTCTGGGAGATGATCAAATCTATAATGTTATCGTGACTGCTCACGCTTTTGTAATAATCTTTTTTATAGTTATGCCTGTAATAATTGGTGGATTCGGAAACTGATTGGTGCCCTTAATAATCGGCGCACCAGATATGGCTTTTCCACGAATAAATAATATAAGCTTTTGACTATTACCCCCCTCCCTCCTATTACTTTTAGCCTCAGCTGGTGTTGAGGCAGGAGCCGGAACCGGCTGAACAGTCTACCCCCCTCTCGCAGGTAACATAGCCCATGCTGGCGCATCTGTAGATCTAGCCATCTTCTCACTCCATTTAGCTGGTATTTCCTCAATTTTAGCCTCTATTAATTTTATCACAACTAT…
SH71	Squalus acanthias	Spiny Dogfish	99.83	none	Squalus acanthias	ACTTATTCGCGCAGAATTAAGCCAACCCGGAACACTTCTGGGAGATGATCAAATCTATAATGTTATCGTGACTGCTCACGCTTTTGTAATAATCTTTTTTATAGTTATGCCTGTAATAATTGGTGGATTCGGAAACTGATTGGTGCCCTTAATAATCGGCGCACCAGATATGGCTTTTCCACGAATAAATAATATAAGCTTTTGACTATTACCCCCCTCCCTCCTATTACTTTTAGCCTCAGCTGGTGTTGAGGCAGGAGCCGGAACCGGCTGAACAGTCTACCCCCCTCTCGCAGGTAACATAGCCCATGCTGGCGCATCTGTAGATCTAGCCATCTTCTCACTCCATTTAGCTGGTATTTCCTCAATTTTAGCCTCTATTAATTTTATCACAACTAT…
SH72	Mustelus asterias	Starry Smooth-hound	100	Mustelus stevensi 99.66%; Mustelus antarcticus 99.66%; Mustelus palumbes 99.66%; Mustelus lenticulatus 99.66%; Mustelus sp. Northern rig 99.33%; Mustelus manazo 99.31%	Mustelus asterias	TCTAATTCGAGCCGAACTGGGACAGCCAGGATCACTTTTAGGTGATGATCAGATTTACAATGTGATCGTGACCGCCCATGCTTTTGTAATAATCTTCTTTATGGTTATACCAATCATGATTGGTGGTTTTGGAAATTGACTGGTCCCCTTAATAATTGGTGCACCAGATATGGCTTTTCCACGAATAAATAATATAAGCTTCTGACTACTTCCACCATCATTTCTTCTCCTCCTCGCTTCTGCAGGAGTTGAAGCGGGAGCGGGTACTGGTTGAACAGTTTACCCACCACTAGCAAGCAATTTAGCTCATGCTGGGCCATCCGTTGATTTAGCCATCTTTTCCCTTCATTTAGCCGGTATTTCATCCATCTTAGCCTCAATTAATTTTATTACAACCAT…
SH73	Squalus acanthias	Spiny Dogfish	100	none	Squalus acanthias	TGAGCTTACTTATTCGCGCAGAATTAAGCCAACCCGGAACACTTCTGGGAGATGATCAAATCTATAATGTTATCGTGACTGCTCACGCTTTTGTAATAATCTTTTTTATAGTTATGCCTGTAATAATTGGTGGATTCGGAAACTGATTGGTGCCCTTAATAATCGGCGCACCAGATATGGCTTTTCCACGAATAAATAATATAAGCTTTTGACTATTACCCCCCTCCCTCCTATTACTTTTAGCCTCAGCTGGTGTTGAGGCAGGAGCCGGAACCGGCTGAACAGTCTACCCCCCTCTCGCAGGTAACATAGCCCATGCTGGCGCATCTGTAGATCTAGCCATCTTCTCACTCCATTTAGCTGGTATTTCCTCAATTTTAGCCTCTATTAATTTTATCA…
SH74	Squalus acanthias	Spiny Dogfish	100	none	Squalus acanthias	CTTATTCGCGCAGAATTAAGCCAACCCGGAACACTTCTGGGAGATGATCAAATCTATAATGTTATCGTGACTGCTCACGCTTTTGTAATAATCTTTTTTATAGTTATGCCTGTAATAATTGGTGGATTCGGAAACTGATTGGTGCCCTTAATAATCGGCGCACCAGATATGGCTTTTCCACGAATAAATAATATAAGCTTTTGACTATTACCCCCCTCCCTCCTATTACTTTTAGCCTCAGCTGGTGTTGAGGCAGGAGCCGGAACCGGCTGAACAGTCTACCCCCCTCTCGCAGGTAACATAGCCCATGCTGGCGCATCTGTAGATCTAGCCATCTTCTCACTCCATTTAGCTGGTATTTCCTCAATTTTAGCCTCTATTAATTTTATCACAACTATT…
SH75	Squalus acanthias	Spiny Dogfish	100	none	Squalus acanthias	TATTCGCGCAGAATTAAGCCAACCCGGAACACTTCTGGGAGATGATCAAATCTATAATGTTATCGTGACTGCTCACGCTTTTGTAATAATCTTTTTTATAGTTATGCCTGTAATAATTGGTGGATTCGGAAACTGATTGGTGCCCTTAATAATCGGCGCACCAGATATGGCTTTTCCACGAATAAATAATATAAGCTTCTGACTATTACCCCCCTCCCTCCTATTACTTTTAGCCTCAGCTGGTGTTGAGGCAGGAGCCGGAACCGGCTGAACAGTCTACCCCCCTCTCGCAGGTAACATAGCCCATGCTGGCGCATCTGTAGATCTAGCCATCTTCTCACTCCATTTAGCTGGTATTTCCTCAATTTTAGCCTCTATTAATTTTATCACAACTATTAT…
	*There is also a 100% match to a single S. acanthius sequence drawn from a shark product (not whole specimen) generated before the recent ressurrection of S. suckleyi. Therefore, this is matched to S. suckleyi, which is consistent with the majority of the highest matching records on BOLD

## Sheet: 3. GenBank
GenBank sample ID and other species matches with > 98% homology. Searches conducted 02/08/2018. Barcode sequence generated from each product is included from product in the final column.
Sample Name	Top Match	Common Name	Identity %	Other species >98%	Sequence
CH01	Squalus suckleyi	Pacific Spiny Dogfish	100	Squalus acanthias 99.0%; Galeus melastomus 99.0%	GAGCTTACTTATTCGCGCAGAATTAAGCCAACCCGGAACACTTCTGGGAGATGATCAAATCTATAATGTTATCGTGACTGCTCACGCTTTTGTAATAATCTTTTTTATAGTTATGCCTGTAATAATTGGTGGATTCGGAAACTGATTGGTGCCCTTAATAATCGGCGCACCAGATATAGCTTTTCCACGAATAAATAATATAAGCTTTTGACTATTACCCCCCTCCCTCCTATTACTTTTAGCCTCAGCTGGTGTTGAGGCAGGAGCCGGAACCGGCTGAACAGTCTACCCCCCTCTCGCAGGTAACATAGCCCATGCTGGCGCATCTGTAGATCTAGCCATCTTCTCACTCCATTTGGCTGGTATTTCCTCAATTTTAGCCTCTATTAATTTTATCAC…
CH02	Squalus acanthias	Spiny Dogfish	100	Galeus melastomus 100%; Squalus suckleyi 99.0%	TGAGCTTACTTATTCGCGCAGAATTAAGCCAACCCGGAACACTTCTGGGAGATGATCAAATCTATAATGTTATCGTGACTGCTCACGCTTTTGTAATAATCTTTTTTATAGTTATGCCTGTAATAATTGGTGGATTCGGAAACTGATTGGTGCCCTTAATAATCGGCGCACCAGATATGGCTTTTCCACGAATAAATAATATAAGCTTTTGACTATTACCCCCCTCCCTCCTATTACTTTTAGCCTCAGCTGGTGTTGAGGCCGGAGCCGGAACCGGCTGAACAGTCTACCCCCCTCTCGCAGGTAACATAGCCCATGCTGGCGCATCTGTAGATCTAGCCATCTTCTCACTCCATTTAGCTGGTATTTCCTCAATTTTAGCCTCTATTAATTTTATCA…
CH03	Squalus acanthias	Spiny Dogfish	100	Squalus suckleyi 99.0%; Galeus melastomus 99.0%	GAGCTTACTTATTCGCGCAGAATTAAGCCAACCCGGAACACTTCTGGGAGATGATCAAATCTATAATGTTATCGTGACTGCTCACGCTTTTGTAATAATCTTTTTTATAGTTATGCCTGTAATAATTGGTGGATTCGGAAACTGATTGGTGCCCTTAATAATCGGCGCACCAGATATGGCTTTTCCACGAATAAATAATATAAGCTTTTGACTATTACCCCCCTCCCTCCTATTACTTTTAGCCTCAGCTGGTGTTGAGGCAGGAGCCGGAACCGGCTGAACAGTCTACCCCCCTCTCGCAGGTAACATAGCCCATGCTGGCGCATCTGTAGATCTAGCCATCTTCTCACTCCATTTAGCTGGTATTTCCTCAATTTTAGCCTCTATTAATTTTATCAC…
CH04	Squalus acanthias	Spiny Dogfish	100	Squalus suckleyi 99.0%; Galeus melastomus 99.0%	GACTTATTCGCGCAGAGTTAAGCCAACCCGGAACACTTCTGGGAGATGATCAAATCTATAATGTTATCGTGACTGCTCACGCTTTTGTAATAATCTTTTTTATAGTTATGCCTGTAATAATTGGTGGATTCGGAAACTGATTGGTGCCCTTAATAATCGGCGCACCAGATATGGCTTTTCCACGAATAAATAATATAAGCTTTTGACTATTACCCCCCTCCCTCTTATTACTTTTAGCCTCAGCTGGTGTTGAGGCAGGAGCCGGAACCGGCTGAACAGTCTACCCCCCTCTCGCAGGTAACATAGCCCATGCTGGCGCATCTGTAGATCTAGCCATCTTCTCACTCCATTTAGCTGGTATTTCCTCAATTTTAGCCTCTATTAATTTTATCACAACTA…
CH05	Squalus acanthias	Spiny Dogfish	99	Squalus suckleyi 99.0%; Galeus melastomus 99.0%	TTACTTATTCGCGCAGAATTAAGCCAACCCGGAACACTTCTGGGAGATGATCAAATCTATAATGTTATCGTGACTGCTCACGCTTTTGTAATAATCTTTTTTATAGTTATGCCTGTAATAATTGGTGGATTCGGAAACTGATTGGTGCCCTTAATAATCGGCGCACCAGATATGGCTTTTCCACGAATAAATAATATAAGCTTTTGACTATTACCCCCCTCCCTCCTATTACTTTTAGCCTCAGCTGGTGTTGAGGCAGGAGCCGGAACCGGCTGAACAGTCTACCCCCCCCTCGCAGGTAACATAGCCCATGCTGGCGCATCTGTAGATCTAGCCATCTTCTCACTCCATTTAGCTGGTATTTCCTCAATTTTAGCCTCTATTAATTTTATCACAACT…
CH06	Squalus acanthias	Spiny Dogfish	100	Squalus suckleyi 99.0%; Galeus melastomus 99.0%	AGCTTATTCGCGCAGAATTAAGCCAACCCGGAACACTTCTGGGAGATGATCAAATCTATAATGTTATCGTGACTGCTCACGCTTTTGTAATAATCTTTTTTATAGTTATGCCTGTAATAATTGGTGGATTCGGAAACTGATTGGTGCCCTTAATAATCGGCGCACCAGATATGGCTTTTCCACGAATAAATAATATAAGCTTTTGACTATTACCCCCCTCCCTCCTATTACTTTTAGCCTCAGCTGGTGTTGAGGCAGGAGCCGGAACCGGCTGAACAGTCTACCCCCCTCTCGCAGGTAACATAGCCCATGCTGGCGCATCTGTAGATCTAGCCATCTTCTCACTCCATTTAGCTGGTATTTCCTCAATTTTAGCCTCTATTAATTTTATCACAACTA…
CH07	Squalus acanthias	Spiny Dogfish	100	Squalus suckleyi 99.0%; Galeus melastomus 99.0%	GACTTATTCGCGCAGAATTAAGCCAACCCGGAACACTTCTGGGAGATGATCAAATCTATAATGTTATCGTGACTGCTCACGCTTTTGTAATAATCTTTTTTATAGTTATGCCTGTAATAATTGGTGGATTCGGAAACTGATTGGTGCCCTTAATAATCGGCGCACCAGATATGGCTTTTCCACGAATAAATAATATAAGCTTTTGACTATTACCCCCCTCCCTCCTATTACTTTTAGCCTCAGCTGGTGTTGAGGCAGGAGCCGGAACCGGCTGAACAGTCTACCCCCCTCTCGCAGGTAACATAGCCCATGCTGGCGCATCTGTAGATCTAGCCATCTTCTCACTCCATTTAGCTGGTATTTCCTCAATTTTAGCCTCTATTAATTTTATCACAACTA…
CH08	Squalus acanthias	Spiny Dogfish	100	Squalus suckleyi 99.0%; Galeus melastomus 99.0%	ACTTATTCGCGCAGAATTAAGCCAACCCGGAACACTTCTGGGAGATGATCAAATCTATAATGTTATCGTGACTGCTCACGCTTTTGTAATAATCTTTTTTATAGTTATGCCTGTAATAATTGGTGGATTCGGAAACTGATTGGTGCCCTTAATAATCGGCGCACCAGATATGGCTTTTCCACGAATAAATAATATAAGCTTTTGACTATTACCCCCCTCCCTCCTATTACTTTTAGCCTCAGCTGGTGTTGAGGCAGGAGCCGGAACCGGCTGAACAGTCTACCCCCCTCTCGCAGGTAACATAGCCCATGCTGGCGCATCTGTAGATCTAGCCATCTTCTCACTCCATTTAGCTGGTATTTCCTCAATTTTAGCCTCTATTAATTTTATCACAACTAT…
CH09	Squalus acanthias	Spiny Dogfish	100	Squalus suckleyi 99.0%; Galeus melastomus 99.0%	ACTTATTCGCGCAGAATTAAGCCAACCCGGAACACTTCTGGGAGATGATCAAATCTATAATGTTATCGTGACTGCTCACGCTTTTGTAATAATCTTTTTTATAGTTATGCCTGTAATAATTGGTGGATTCGGAAACTGATTGGTGCCCTTAATAATCGGCGCACCAGATATGGCTTTTCCACGAATAAATAATATAAGCTTTTGACTATTACCCCCCTCCCTCCTATTACTTTTAGCCTCAGCTGGTGTTGAGGCAGGAGCCGGAACCGGCTGAACAGTCTACCCCCCTCTCGCAGGTAACATAGCCCATGCTGGCGCATCTGTAGATCTAGCCATCTTCTCACTCCATTTAGCTGGTATTTCCTCAATTTTAGCCTCTATTAATTTTATCACAACTAT…
CH10	Scyliorhinus stellaris	Nursehound	100	none	GTAATTCGAGCTGAATTAGGTCAGCCGGGTTCACTTTTAGGTGATGATCAGATTTATAATGTAATCGTAACTGCCCATGCTTTCGTAATAATTTTCTTTATAGTTATACCAGTAATGATCGGTGGATTTGGAAACTGACTGGTACCCCTAATAATTGGAGCACCAGATATAGCCTTCCCTCGAATAAATAACATAAGCTTTTGACTCCTTCCACCCTCCTTTCTTCTCCTATTAGCCTCAGCAGGGGTAGAGGCCGGAGCAGGAACTGGGTGGACAGTTTATCCCCCATTAGCTGGTAATATAGCCCATGCCGGGGCATCCGTTGATTTAACTATCTTCTCCCTCCATCTAGCTGGTATTTCATCAATCTTAGCTTCAATTAATTTTATTACAACCATT…
CH11	Scyliorhinus stellaris	Nursehound	100	none	CTAATTCGAGCTGAATTAGGTCAGCCGGGTTCACTTTTAGGTGATGATCAGATTTATAATGTAATCGTAACTGCCCATGCTTTCGTAATAATTTTCTTTATAGTTATACCAGTAATGATCGGTGGATTTGGAAACTGACTGGTACCCCTAATAATTGGAGCACCAGATATAGCCTTCCCTCGAATAAATAACATAAGCTTTTGACTCCTTCCACCCTCCTTTCTTCTCCTATTAGCCTCAGCAGGGGTAGAGGCCGGAGCAGGAACTGGGTGGACAGTTTATCCCCCATTAGCTGGTAATATAGCCCATGCCGGGGCATCCGTTGATTTAACTATCTTCTCCCTCCATCTAGCTGGTATTTCATCAATCTTAGCTTCAATTAATTTTATTACAACCATT…
NH01	Squalus acanthias	Spiny Dogfish	100	Squalus suckleyi 99.0%; Galeus melastomus 99.0%	ACTTATTCGCGCAGAATTAAGCCAACCCGGAACACTTCTGGGAGATGATCAAATCTATAATGTTATCGTGACTGCTCACGCTTTTGTAATAATCTTTTTTATAGTTATGCCTGTAATAATTGGTGGATTCGGAAACTGATTGGTGCCCTTAATAATCGGCGCACCAGATATGGCTTTTCCACGAATAAATAATATAAGCTTTTGACTATTACCCCCCTCCCTCCTATTACTTTTAGCCTCAGCTGGTGTTGAGGCAGGAGCCGGAACCGGCTGAACAGTCTACCCCCCTCTCGCAGGTAACATAGCCCATGCTGGCGCATCTGTAGATCTAGCCATCTTCTCACTCCATTTAGCTGGTATTTCCTCAATTTTAGCCTCTATTAATTTTATCACAACTAT…
NH02	Squalus acanthias	Spiny Dogfish	100	Squalus suckleyi 99.0%; Galeus melastomus 99.0%	GCTTACTTATTCGCGCAGAATTAAGCCAACCCGGAACACTTCTGGGAGATGATCAAATCTATAATGTTATCGTGACTGCTCACGCTTTTGTAATAATCTTTTTTATAGTTATGCCTGTAATAATTGGTGGATTCGGAAACTGATTGGTGCCCTTAATAATCGGCGCACCAGATATGGCTTTTCCACGAATAAATAATATAAGCTTTTGACTATTACCCCCCTCCCTCCTATTACTTTTAGCCTCAGCTGGTGTTGAGGCAGGAGCCGGAACCGGCTGAACAGTCTACCCCCCTCTCGCAGGTAACATAGCCCATGCTGGCGCATCTGTAGATCTAGCCATCTTCTCACTCCATTTAGCTGGTATTTCCTCAATTTTAGCCTCTATTAATTTTATCACAA…
NH03	Squalus acanthias	Spiny Dogfish	100	Squalus suckleyi 99.0%; Galeus melastomus 99.0%	GCTTACTTATTCGCGCAGAATTAAGCCAACCCGGAACACTTCTGGGAGATGATCAAATCTATAATGTTATCGTGACTGCTCACGCTTTTGTAATAATCTTTTTTATAGTTATGCCTGTAATAATTGGTGGATTCGGAAACTGATTGGTGCCCTTAATAATCGGCGCACCAGATATGGCTTTTCCACGAATAAATAATATAAGCTTTTGACTATTGCCCCCCTCCCTCCTATTACTTTTAGCCTCAGCTGGTGTTGAGGCAGGAGCCGGAACCGGCTGAACAGTCTACCCCCCTCTCGCAGGTAACATAGCCCATGCTGGCGCATCTGTAGATCTAGCCATCTTCTCACTCCATTTAGCTGGTATTTCCTCAATTTTAGCCTCTATTAATTTTATCACAA…
NH04	Squalus acanthias	Spiny Dogfish	100	Squalus suckleyi 99.0%; Galeus melastomus 99.0%	CTTATTCGCGCAGAATTAAGCCAACCCGGAACACTTCTGGGAGATGATCAAATCTATAATGTTATCGTGACTGCTCACGCTTTTGTAATAATCTTTTTTATAGTTATGCCTGTAATAATTGGTGGATTCGGAAACTGATTGGTGCCCTTAATAATCGGCGCACCAGATATGGCTTTTCCACGAATAAATAATATAAGCTTTTGACTATTACCCCCCTCCCTCCTATTACTTTTAGCCTCAGCTGGTGTTGAGGCAGGAGCCGGAACCGGCTGAACAGTCTACCCCCCTCTCGCAGGTAACATAGCCCATGCTGGCGCATCTGTAGATCTAGCCATCTTCTCACTCCATTTAGCTGGTATTTCCTCAATTTTAGCCTCTATTAATTTTATCACAACTATT…
RP01	Squalus acanthias	Spiny dogfish	99	Squalus suckleyi 99.0%	TTATCTTTGGTGCATGAGCAGGAATAGTAGGTACCGCCCTTAGCTTACTTATTCGCGCAGAATTAAGCCAACCCGGAACACTTCTGGGAGATGATCAAATCTATAATGTTATCGTGACTGCTCACGCTTTCGTAATAATCTTTTTTATAGTTATGCCTGTTATAATTGGTGGATTCGGAAACTGATTGGTGCCCTTAATAATCGGCGCACCAGATATGGCTTTTCCACGAATAAATAATATAAGCTTTTGACTATTACCCCCCTCCCTCCTATTACTTTTAGCCTCAGCTGGTGTTGAGGCAGGAGCCGGAACCGGCTGAACAGTCTACCCCCCTCTCGCAGGTAACATAGCCCATGCTGGCGCATCTGTAGATCTAGCCATCTTCTCACTCCATTTAG…
RP02	Squalus suckleyi	Pacific Spiny dogfish	99	Squalus acanthias 99.0%	TTNATCTTTGGTGCATGAGCAGGAATAGTAGGTACCGCCCTTAGCTTACTTATTCGCGCAGAATTAAGCCAACCCGGAACACTTCTGGGAGATGATCAAATCTATAATGTTATCGTGACTGCTCACGCTTTTGTAATAATCTTTTTTATAGTTATGCCTGTAATAATTGGTGGATTCGGAAACTGATTGGTGCCCTTAATAATCGGCGCACCAGTATAGCTTTTCCACGAATAAATAATATAAGCTTTTGACTATTACCCCCCTCCCTCCTATTACTTTTAGCCTCAGCTGGTGTTGAGGCAGGAGCCGGAACCGGCTGAACAGTCTACCCCCCTCTCGCAGGTAACATAGCCCATGCTGGCGCATCTGTAGATCTAGCCATCTTCTCACTCCATTTGG…
RP03	Mustelus asterias	Starry smoothhound	100	Mustelus lenticulatus 99.0%; Mustelus palumbes 99.0%; Mustelus manazo 99.0%; Mustelus antarcticus 99.0%; Mustelus mento 99.0%; Mustelus schmitti 98.0%	TTATTTTTGGTGCATGAGCAGGCATAGTTGGAACAGCCCTAAGCCTTCTAATTCGAGCCGAACTGGGACAGCCAGGATCACTTTTAGGTGATGATCAGATTTACAATGTGATCGTGACCGCCCATGCTTTTGTAATAATCTTCTTTATGGTTATACCAATCATGATTGGTGGTTTTGGAAATTGACTGGTCCCCTTAATAATTGGTGCACCAGATATGGCTTTTCCACGAATAAATAATATAAGCTTCTGACTACTTCCACCATCATTTCTTCTCCTCCTCGCTTCTGCAGGAGTTGAAGCGGGAGCGGGTACTGGTTGAACAGTTTACCCACCACTAGCAAGCAATTTAGCTCATGCTGGGCCATCCGTTGATTTAGCCATCTTTTCCCTTCATTTAG…
RP04	Mustelus asterias	Starry smoothhound	100	Mustelus lenticulatus 99.0%; Mustelus palumbes 99.0%; Mustelus manazo 99.0%; Mustelus antarcticus 99.0%; Mustelus mento 99.0%; Mustelus schmitti 98.0%	ACTTAATTTTTGGTGCATGAGCAGGCATAGTTGGAACAGCCCTAAGCCTTCTAATTCGAGCCGAACTGGGACAGCCAGGATCACTTTTAGGTGATGATCAGATTTACAATGTGATCGTGACCGCCCATGCTTTTGTAATAATCTTCTTTATGGTTATACCAATCATGATTGGTGGTTTTGGAAATTGACTGGTCCCCTTAATAATTGGTGCAGATATGGCTTTTCCACGAATAAATAATATAAGCTTCTGACTACTTCCACCATCATTTCTTCTCCTCCTCGCTTCTGCAGGAGTTGAAGCGGGAGCGGGTACTGGTTGAACAGTTTACCCACCACTAGCAAGCAATTTAGCTCATGCTGGGCCATCCGTTGATTTAGCCATCTTTTCCCTTCATTTAG…
RP05	Squalus acanthias	Spiny Dogfish	100	Squalus suckleyi 99.0%; Galeus melastomus 99.0%	TGAGCTTACTTATTCGCGCAGAATTAAGCCAACCCGGAACACTTCTGGGAGATGATCAAATCTATAATGTTATCGTGACTGCTCACGCTTTTGTAATAATCTTTTTTATAGTTATGCCTGTAATAATTGGTGGATTCGGAAACTGATTGGTGCCCTTAATAATCGGCGCACCAGATATGGCTTTTCCACGAATAAATAATATAAGCTTTTGACTATTACCCCCCTCCCTCCTATTACTTTTAGCCTCAGCTGGTGTTGAGGCAGGAGCCGGAACCGGCTGAACAGTCTACCCCCCTCTCGCAGGTAACATAGCCCATGCTGGCGCATCTGTAGATCTAGCCATCTTCTCACTCCATTTAGCTGGTATTTCCTCAATTTTAGCCTCTATTAATTTTATCA…
RP06	Mustelus asterias	Starry smoothhound	100	Mustelus lenticulatus 99.0%; Mustelus stevensi 99.0%; Mustelus palumbes 99.0%; Mustelus manazo 99.0%; Mustelus antarcticus 99.0%; Mustelus schmitti 99.0%; Mustelus mento 98.0%	AGTTGGAACAGCCCTAAGCCTTCTAATTCGAGCCGAACTGGGACAGCCAGGATCACTTTTAGGTGATGATCAGATTTACAATGTGATCGTGACCGCCCATGCTTTTGTAATAATCTTCTTTATGGTTATACCAATCATGATTGGTGGTTTTGGAAATTGACTGGTCCCCTTAATAATTGGTGCACCAGATATGGCTTTTCCACGAATAAATAACATAAGCTTCTGACTACTTCCACCATCATTTCTTCTCCTCCTCGCTTCTGCAGGAGTTGAAGCGGGAGCGGGTACTGGTTGAACAGTTTACCCACCACTAGCAAGCAATTTAGCTCATGCTGGGCCATCCGTTGATTTAGCCATCTTTTCCCTTCATTTAGCCGGTATTTCATCCATCTTAGCCTC…
RP07	Squalus acanthias	Spiny dogfish	99	Squalus suckleyi 99.0%	GGACCTTTATTTATCTTTGGTGCATGAGCAGGAATAGTAGGTACCGCCCTTAGCTTACTTATTCGCGCAGAATTAAGCCAACCCGGAACACTTCTGGGAGATGATCAAATCTATAATGTTATCGTGACTGCTCACGCTTTTGTAATAATCTTTTTTATAGTTATGCCTGTAATAATTGGTGGATTCGGAAACTGATTGGTGCCCTTAATAATCGGCGCACCAGATATGGCTTTTCCACGAATAAATAATATAAGCTTTTGACTATTACCCCCCTCCCTCCTATTACTTTTAGCCTCAGCTGGTGTTGAGGCAGGAGCCGGAACCGGCTGAACAGTCTACCCCCCTCTCGCAGGTAACATAGCCCATGCTGGCGCATCTGTAGATCTAGCCATCTTCTCA…
RP08	Squalus acanthias*	Spiny dogfish	99	Galeus melastomus 99.0%; Squalus suckleyi 99.0%	CCTTATTTATCTTTGGTGCATGAGCAGGAATAGTAGGTACCGCCCTTAGGCTTACTTATTCGCGCAGAATTAAGCCAACCCGGAACACTTCTGGGAGATGATCAAATCTATAATGTTATCGTGACTGCTCACGCTTTTGTAATAATCTTTTTTATAGTTATGCCTGTAATAATTGGTGGATTCGGAAACTGATTGGTGCCCTTAATAATCGGCGCACCAGATATGGCTTTTCCACGAATAAATAATATAAGCTTTTGACTATTACCCCCCTCCCTCTTATTACTTTTAGCCTCAGCTGGTGTTGAGGCAGGAGCCGGAACCGGCTGAACAGTCTACCCCCCTCTCGCAGGTAACATAGCCCATGCTGGCGCATCTGTAGATCTAGCCATCTTCTCACTC…
RP09	Squalus suckleyi	Pacific Spiny dogfish	100	Squalus acanthias 99.0%	ATCTTTGGTGCATGAGCAGGAATAGTAGGTACCGCCCTTAGCTTACTTATTCGCGCAGAATTAAGCCAACCCGGAACACTTCTGGGAGATGATCAAATCTATAATGTTATCGTGACTGCTCACGCTTTTGTAATAATCTTTTTTATAGTTATGCCTGTAATAATTGGTGGATTCGGAAACTGATTGGTGCCCTTAATAATCGGCGCACCAGATATAGCTTTTCCACGAATAAATAATATAAGCTTTTGACTATTACCCCCCTCCCTCCTATTACTTTTAGCCTCAGCTGGTGTTGAGGCAGGAGCCGGAACCGGCTGAACAGTCTACCCCCCTCTCGCAGGTAACATAGCCCATGCTGGCGCATCTGTAGATCTAGCCATCTTCTCACTCCATTTGGCT…
RP10	Squalus acanthias*	Spiny dogfish	99	Galeus melastomus 99.0%; Squalus suckleyi 99.0%	TTATCTTTGGTGCATGAGCAGGAATAGTAGGTACCGCCCTTAGCTTACTTATTCGCGCAGAATTAAGCCAACCCGGAACACTTCTGGGAGATGATCAAATCTATAATGTTATCGTGACTGCTCACGCTTTTGTAATAATCTTTTTTATAGTTATGCCTGTAATAATTGGTGGATTCGGAAACTGATTGGTGCCCTTAATAATCGGCGCACCAGATATGGCTTTTCCACGAATAAATAATATAAGCTTTTGACTATTACCCCCCTCCCTCTTATTACTTTTAGCCTCAGCTGGTGTTGAGGCAGGAGCCGGAACCGGCTGAACAGTCTACCCCCCTCTCGCAGGTAACATAGCCCATGCTGGCGCATCTGTAGATCTAGCCATCTTCTCACTCCATTTAG…
RP11	Squalus suckleyi	Pacific Spiny dogfish	100	Squalus acanthias 99.0%; Galeus melastomus 99.0%	TTATTTATCTTTGGTGCATGAGCAGGAATAGTAGGTACCGCCCTTAGCTTACTTATTCGCGCAGAATTAAGCCAACCCGGAACACTTCTGGGAGATGATCAAATCTATAATGTTATCGTGACTGCTCACGCTTTTGTAATAATCTTTTTTATAGTTATGCCTGTAATAATTGGTGGATTCGGAAACTGATTGGTGCCCTTAATAATCGGCGCACCAGATATAGCTTTTCCACGAATAAATAATATAAGCTTTTGACTATTACCCCCCTCCCTCCTATTACTTTTAGCCTCAGCTGGTGTTGAGGCAGGAGCCGGAACCGGCTGAACAGTCTACCCCCCTCTCGCAGGTAACATAGCCCATGCTGGCGCATCTGTAGATCTAGCCATCTTCTCACTCCAT…
RP12	Squalus acanthias*	Spiny dogfish	99	Galeus melastomus 99.0%; Squalus suckleyi 99.0%	TTATTTATCTTTGGTGCATGAGCAGGAATAGTAGGTACCGCCCTTAGCTTACTTATTCGCGCAGAATTAAGCCAACCCGGAACACTTCTGGGAGATGATCAAATCTATAATGTTATCGTGACTGCTCACGCTTTTGTAATAATCTTTTTTATAGTTATGCCTGTAATAATTGGTGGATTCGGAAACTGATTGGTGCCCTTAATAATCGGCGCACCAGATATGGCTTTTCCACGAATAAATAATATAAGCTTTTGACTATTACCCCCCTCCCTCCTATTACTTTTAGCCTCAGCTGGTGTTGAGGCAGGAGCCGGAACCGGCTGAACAGTCTACCCCCCTCTCGCAGGTAACATAGCCCATGCTGGCGCATCTGTAGATCTAGCCATCTTCTCACTCCAT…
RP13	Squalus acanthias*	Spiny dogfish	99	Galeus melastomus 99.0%; Squalus suckleyi 99.0%	GTGCATCGACGCAGAGATTAGTAGAGTACCGCCCTTAGCTTACTTATTCGCGCAGAATTAAGCCAACCCGGAACACTTCTGGGAGATGATCAAATCTATAATGTTATCGTGACTGCTCACGCTTTTGTAATAATCTTTTTTATAGTTATGCCTGTAATAATTGGTGGATTCGGAAACTGATTGGTGCCCTTAATAATCGGCGCACCAGATATGGCTTTTCCACGAATAAATAATATAAGCTTTTGACTATTACCCCCCTCCCTCCTATTACTTTTAGCCTCAGCTGGTGTTGAGGCAGGAGCCGGAACCGGCTGAACAGTCTACCCCCCTCTCGCAGGTAACATAGCCCATGCTGGCGCATCTGTAGATCTAGCCATCTTCTCACTCCATTTAGCTGGT…
RP14	Mustelus asterias	Starry smoothhound	100	Mustelus lenticulatus 99.0%; Mustelus palumbes 99.0%; Mustelus manazo 99.0%; Mustelus antarcticus 99.0%; Mustelus schmitti 98.0%	TTTTTCGTGCATCCACGCAGGCATAGTTGGAACAGCCCTAAGCCTTCTAATTCGAGCCGAACTGGGACAGCCAGGATCACTTTTAGGTGATGATCAGATTTACAATGTGATCGTGACCGCCCATGCTTTTGTAATAATCTTCTTTATGGTTATACCAATCATGATTGGTGGTTTTGGAAATTGACTGGTCCCCTTAATAATTGGTGCACCAGATATGGCTTTTCCACGAATAAATAACATGAGCTTCTGACTACTTCCACCATCATTTCTTCTCCTCCTCGCTTCTGCAGGAGTTGAAGCGGGAGCGGGTACTGGTTGAACAGTTTACCCACCACTAGCAAGCAATTTAGCTCATGCTGGGCCATCCGTTGATTTAGCCATCTTTTCCCTTCATTTAGC…
RP15	Squalus acanthias	Spiny dogfish	100	Squalus suckleyi 99.0%; Galeus melastomus 99.0%	AAGTAGGTACCGCCCTTAGCTTACTTATTCGCGCAGAATTAAGCCAACCCGGAACACTTCTGGGAGATGATCAAATCTATAATGTTATCGTGACTGCTCACGCTTTTGTAATAATCTTTTTTATAGTTATGCCTGTAATAATTGGTGGATTCGGAAACTGATTGGTGCCCTTAATAATCGGCGCACCAGATATGGCTTTTCCACGAATAAATAATATAAGCTTTTGACTATTACCCCCCTCCCTCCTATTACTTTTAGCCTCAGCTGGTGTTGAGGCAGGAGCCGGAACCGGCTGAACAGTCTACCCCCCTCTCGCAGGTAACATAGCCCATGCTGGCGCATCTGTAGATCTAGCCATCTTCTCACTCCATTTAGCTGGTATTTCCTCAATTTTAGCCT…
RP16	Squalus acanthias	Spiny dogfish	100	Squalus suckleyi 99.0%; Galeus melastomus 99.0%	GTACCGCCCTTAGCTTACTTATTCGCGCAGAATTAAGCCAACCCGGAACACTTCTGGGAGATGATCAAATCTATAATGTTATCGTGACTGCTCACGCTTTTGTAATAATCTTTTTTATAGTTATGCCTGTAATAATTGGTGGATTCGGAAACTGATTGGTGCCCTTAATAATCGGCGCACCAGATATGGCTTTTCCACGAATAAATAATATAAGCTTTTGACTATTACCCCCCTCCCTCCTATTACTTTTAGCCTCAGCTGGTGTTGAGGCAGGAGCCGGAACCGGCTGAACAGTCTACCCCCCTCTCGCAGGTAACATAGCCCATGCTGGCGCATCTGTAGATCTAGCCATCTTCTCACTCCATTTAGCTGGTATTTCCTCAATTTTAGCCTCTATTA…
RP17	Squalus acanthias*	Spiny dogfish	99	Galeus melastomus 99.0%; Squalus suckleyi 99.0%	TTATTTATCTTTGGTGCATGAGCAGGAATAGTAGGTACCGCCCTTAGCTTACTTATTCGCGCAGAATTAAGCCAACCCGGAACACTTCTGGGAGATGATCAAATCTATAATGTTATCGTGACTGCTCACGCTTTTGTAATAATCTTTTTTATAGTTATGCCTGTAATAATTGGTGGATTCGGAAACTGATTGGTGCCCTTAATAATCGGCGCACCAGATATGGCTTTTCCACGAATAAATAATATAAGCTTTTGACTATTACCCCCCTCCCTCCTATTACTTTTAGCCTCAGCTGGTGTTGAGGCAGGAGCCGGAACCGGCTGAACAGTCTACCCCCCTCTCGCAGGTAACATAGCCCATGCTGGCGCATCTGTAGATCTAGCCATCTTCTCACTCCAT…
RP18	Squalus acanthias	Spiny Dogfish	99	Galeus melastomus 99.0%; Squalus suckleyi 99.0%	TGAGCTTACTTATTCGCGCAGAATTAAGCCAACCCGGAACACTTCTGGGAGATGATCAAATCTATAATGTTATCGTGACTGCTCACGCTTTCGTAATAATCTTTTTTATAGTTATGCCTGTAATAATTGGTGGATTCGGAAACTGATTGGTGCCCTTAATAATCGGCGCACCAGATATGGCTTTTCCACGAATAAATAATATAAGCTTTTGACTATTACCCCCCTCCCTCCTATTACTTTTAGCCTCAGCTGGTGTTGAGGCAGGAGCCGGAACCGGCTGAACAGTCTACCCCCCTCTCGCAGGTAACATAGCCCATGCTGGCGCATCTGTAGATCTAGCCATCTTCTCACTCCATTTAGCTGGTATTTCCTCAATTTTAGCCTCTATTAATTTTATCA…
RP19	Mustelus asterias	Starry Smooth-hound	100	Mustelus manazo 99.%; Mustelus stevensi 99.0%; Mustelus lenticulatus 99.%; Mustelus palumbes 99.0%; Mustelus antarcticus 99.0%; Mustelus schmitti 98.0%; Mustelus mento 98.0%	CTTCTAATTCGAGCCGAACTGGGACAGCCAGGATCACTTTTAGGTGATGATCAGATTTACAATGTGATCGTGACCGCCCATGCTTTTGTAATAATCTTCTTTATGGTTATACCAATCATGATTGGTGGTTTTGGAAATTGACTGGTCCCCTTAATAATTGGTGCACCAGATATGGCTTTTCCACGAATAAATAATATAAGCTTCTGACTACTTCCACCATCATTTCTTCTCCTCCTCGCTTCTGCAGGAGTTGAAGCGGGAGCGGGTACTGGTTGAACAGTTTACCCACCACTAGCAAGCAATTTAGCTCATGCTGGGCCATCCGTTGATTTAGCCATCTTTTCCCTTCATTTAGCCGGTATTTCATCCATCTTAGCCTCAATTAATTTTATTACAACC…
RP20	Mustelus asterias	Starry Smooth-hound	100	Mustelus manazo 99.%; Mustelus stevensi 99.0%; Mustelus lenticulatus 99.%; Mustelus palumbes 99.0%; Mustelus antarcticus 99.0%; Mustelus schmitti 99.0%; Mustelus mento 98.0%	GCCTTCTAATTCGAGCCGAACTGGGACAGCCAGGATCACTTTTAGGTGATGATCAGATTTACAATGTGATCGTGACCGCCCATGCTTTTGTAATAATCTTCTTTATGGTTATACCAATCATGATTGGTGGTTTTGGAAATTGACTGGTCCCCTTAATAATTGGTGCACCAGATATGGCTTTTCCACGAATAAATAACATAAGCTTCTGACTACTTCCACCATCATTTCTTCTCCTCCTCGCTTCTGCAGGAGTTGAAGCGGGAGCGGGTACTGGTTGAACAGTTTACCCACCACTAGCAAGCAATTTAGCTCATGCTGGGCCATCCGTTGATTTAGCCATCTTTTCCCTTCATTTAGCCGGTATTTCATCCATCTTAGCCTCAATTAATTTTATTACAA…
RP21	Squalus acanthias	Spiny Dogfish	100	Squalus suckleyi 99.0%; Galeus melastomus 99.0%	GCTTACTTATTCGCGCAGAATTAAGCCAACCCGGAACACTTCTGGGAGATGATCAAATCTATAATGTTATCGTGACTGCTCACGCTTTTGTAATAATCTTTTTTATAGTTATGCCTGTAATAATTGGTGGATTCGGAAACTGATTGGTGCCCTTAATAATCGGCGCACCAGATATGGCTTTTCCACGAATAAATAATATAAGCTTTTGACTATTACCCCCCTCCCTCCTATTACTTTTAGCCTCAGCTGGTGTTGAGGCAGGAGCCGGAACCGGCTGAACAGTCTACCCCCCTCTCGCAGGTAACATAGCCCATGCTGGCGCATCTGTAGATCTAGCCATCTTCTCACTCCATTTAGCTGGTATTTCCTCAATTTTAGCCTCTATTAATTTTATCACAA…
RP22	Squalus acanthias	Spiny Dogfish	100	Squalus suckleyi 99.0%; Galeus melastomus 99.0%	ACTTATTCGCGCAGAATTAAGCCAACCCGGAACACTTCTGGGAGATGATCAAATCTATAATGTTATCGTGACTGCTCACGCTTTTGTAATAATCTTTTTTATAGTTATGCCTGTAATAATTGGTGGATTCGGAAACTGATTGGTGCCCTTAATAATCGGCGCACCAGATATGGCTTTTCCACGAATAAATAATATAAGCTTTTGACTATTACCCCCCTCCCTCCTATTACTTTTAGCCTCAGCTGGTGTTGAGGCAGGAGCCGGAACCGGCTGAACAGTCTACCCCCCTCTCGCAGGTAACATAGCCCATGCTGGCGCATCTGTAGATCTAGCCATCTTCTCACTCCATTTAGCTGGTATTTCCTCAATTTTAGCCTCTATTAATTTTATCACAACTAT…
RP23	Squalus acanthias	Spiny Dogfish	100	Squalus suckleyi 99.0%; Galeus melastomus 99.0%	AGCTTACTTATTCGCGCAGAATTAAGCCAACCCGGAACACTTCTGGGAGATGATCAAATCTATAATGTTATCGTGACTGCTCACGCTTTTGTAATAATCTTTTTTATAGTTATGCCTGTAATAATTGGTGGATTCGGAAACTGATTGGTGCCCTTAATAATCGGCGCACCAGATATGGCTTTTCCACGAATAAATAATATAAGCTTTTGACTATTACCCCCCTCCCTCCTATTACTTTTAGCCTCAGCTGGTGTTGAGGCAGGAGCCGGAACCGGCTGAACAGTCTACCCCCCTCTCGCAGGTAACATAGCCCATGCTGGCGCATCTGTAGATCTAGCCATCTTCTCACTCCATTTAGCTGGTATTTCCTCAATTTTAGCCTCTATTAATTTTATCACA…
RP24	Squalus acanthias	Spiny Dogfish	100	Squalus suckleyi 99.0%; Galeus melastomus 99.0%	TGAGCTTACTTATTCGCGCAGAATTAAGCCAACCCGGAACACTTCTGGGAGATGATCAAATCTATAATGTTATCGTGACTGCTCACGCTTTTGTAATAATCTTTTTTATAGTTATGCCTGTAATAATTGGTGGATTCGGAAACTGATTGGTGCCCTTAATAATCGGCGCACCAGATATGGCTTTTCCACGAATAAATAATATAAGCTTTTGACTATTACCCCCCTCCCTCCTATTACTTTTAGCCTCAGCTGGTGTTGAGGCAGGAGCCGGAACCGGCTGAACAGTCTACCCCCCTCTCGCAGGTAACATAGCCCATGCTGGCGCATCTGTAGATCTAGCCATCTTCTCACTCCATTTAGCTGGTATTTCCTCAATTTTAGCCTCTATTAATTTTATCA…
RP25	Squalus acanthias*	Spiny dogfish	99	Galeus melastomus 99.0%; Squalus suckleyi 99.0%	CTGAGCTTACTTATTCGCGCAGAATTAAGCCAACCCGGAACACTTCTGGGAGATGATCAAATCTATAATGTTATCGTGACTGCTCACGCTTTTGTAATAATCTTTTTTATAGTTATGCCTGTAATAATTGGTGGATTCGGAAACTGATTGGTGCCCTTAATAATCGGCGCACCAGATATGGCTTTTCCACGAATAAATAATATAAGCTTTTGACTATTACCCCCCTCCCTCCTATTACTTTTAGCCTCAGCTGGTGTTGAGGCCGGAGCCGGAACCGGCTGAACAGTCTACCCCCCTCTCGCAGGTAACATAGCCCATGCTGGCGCATCTGTAGATCTAGCCATCTTCTCACTCCATTTAGCTGGTATTTCCTCAATTTTAGCCTCTATTAATTTTATC…
RP26	Squalus acanthias*	Spiny dogfish	99	Galeus melastomus 99.0%; Squalus suckleyi 99.0%	TTTATTTAATCTTTGGTGCATGAGCAGGAATAGTAGGTACCGCGCTGAGCTTACTTATTCGCGCAGAATTAAGCCAACCCGGAACACTTCTGGGAGATGATCAAATCTATAATGTTATCGTGACTGCTCATGCTTTTGTAATAATCTTTTTTATAGTTATGCCTGTAATAATTGGTGGATTCGGAAACTGATTGGTGCCCTTAATAATCGGCGCACCAGATATGGCTTTTCCACGAATAAATAATATAAGCTTTTGACTATTACCCCCCTCCCTCCTATTACTTTTAGCCTCAGCTGGTGTTGAGGCAGGAGCCGGAACCGGCTGAACAGTCTACCCCCCTCTCGCAGGTAACATAGCCCATGCTGGCGCATCTGTAGATCTAGCCATCTTCTCACTCC…
RP27	Squalus acanthias	Spiny Dogfish	100	Squalus suckleyi 99.0%; Galeus melastomus 99.0%	TGAGCTTACTTATTCGCGCAGAATTAAGCCAACCCGGAACACTTCTGGGAGATGATCAAATCTATAATGTTATCGTGACTGCTCACGCTTTTGTAATAATCTTTTTTATAGTTATGCCTGTAATAATTGGTGGATTCGGAAACTGATTGGTGCCCTTAATAATCGGCGCACCAGATATGGCTTTTCCACGAATAAATAATATAAGCTTTTGACTATTACCCCCCTCCCTCCTATTACTTTTAGCCTCAGCTGGTGTTGAGGCAGGAGCCGGAACCGGCTGAACAGTCTACCCCCCTCTCGCAGGTAACATAGCCCATGCTGGCGCATCTGTAGATCTAGCCATCTTCTCACTCCATTTAGCTGGTATTTCCTCAATTTTAGCCTCTATTAATTTTATCA…
SH01	Mustelus asterias	Starry Smooth-hound	99	Mustelus manazo 99.0%; Mustelus stevensi 99.0%; Mustelus lenticulatus 99.%; Mustelus palumbes 99.0%; Mustelus antarcticus 99.0%; Mustelus schmitti 99.0%; Mustelus mento 98.0%	GCCTTCTAATTCGAGCCGAACTGGGACAGCCAGGATCACTTTTAGGTGATGATCACATTTACAATGTGATCGTGACCGCCCATGCTTTTGTAATAATCTTCTTTATGGTTATACCAATCATGATTGGTGGTTTTGGAAATTGACTGGTCCCCTTAATAATTGGTGCACCAGATATGGCTTTTCCACGAATAAATAATATAAGCTTCTGACTACTTCCACCATCATTTCTCCTCCTCCTCGCTTCTGCAGGAGTTGAAGCGGGAGCGGGTACTGGTTGAACAGTTTACCCACCACTAGCAAGCAATTTAGCTCATGCTGGGCCATCCGTTGATTTAGCCATCTTTTCCCTTCATTTAGCCGGTATTTCATCCATCTTAGCCTCAATTAATTTTATTACAA…
SH02	Mustelus asterias	Starry Smooth-hound	100	Mustelus manazo 99.%; Mustelus stevensi 99.0%; Mustelus lenticulatus 99.%; Mustelus palumbes 99.0%; Mustelus antarcticus 99.0%; Mustelus schmitti 99.0%; Mustelus mento 98.0%	TCTAATTCGAGCCGAACTGGGACAGCCAGGATCACTTTTAGGTGATGATCAGATTTACAATGTGATCGTGACCGCCCATGCTTTTGTAATAATCTTCTTTATGGTTATACCAATCATGATTGGTGGTTTTGGAAATTGACTGGTCCCCTTAATAATTGGTGCACCAGATATGGCTTTTCCACGAATAAATAACATAAGCTTCTGACTACTTCCACCATCATTTCTTCTCCTCCTCGCTTCTGCAGGAGTTGAAGCGGGAGCGGGTACTGGTTGAACAGTTTACCCACCACTAGCAAGCAATTTAGCTCATGCTGGGCCATCCGTTGATTTAGCCATCTTTTCCCTTCATTTAGCCGGTATTTCATCCATCTTAGCCTCAATTAATTTTATTACAACCAT…
SH03	Scyliorhinus stellaris	Nursehound	100	none	CTAATTCGAGCTGAATTAGGTCAGCCGGGTTCACTTTTAGGTGATGATCAGATTTATAATGTAATCGTAACTGCCCATGCTTTCGTAATAATTTTCTTTATAGTTATACCAGTAATGATCGGTGGATTTGGAAACTGACTGGTACCCCTAATAATTGGAGCACCAGATATAGCCTTCCCTCGAATAAATAACATAAGCTTTTGACTCCTTCCACCCTCCTTTCTTCTCCTATTAGCCTCAGCAGGGGTAGAGGCCGGAGCAGGAACTGGGTGGACAGTTTATCCCCCATTAGCTGGTAATATAGCCCATGCCGGGGCATCCGTTGATTTAACTATCTTCTCCCTCCATCTAGCTGGTATTTCATCAATCTTAGCTTCAATTAATTTTATTACAACCATT…
SH04	Scyliorhinus stellaris	Nursehound	100	none	CAGGAACAGCCCTAAGCCTACTAATTCGAGCTGAATTAGGTCAGCCGGGTTCACTTTTAGGTGATGATCAGATTTATAATGTAATCGTAACTGCCCATGCTTTCGTAATAATTTTCTTTATAGTTATACCAGTAATGATCGGTGGATTTGGAAACTGACTGGTACCCCTAATAATTGGAGCACCAGATATAGCCTTCCCTCGAATAAATAACATAAGCTTTTGACTCCTTCCACCCTCCTTTCTTCTCCTATTAGCCTCAGCAGGGGTAGAGGCCGGAGCAGGAACTGGGTGGACAGTTTATCCCCCATTAGCTGGTAATATAGCCCATGCCGGGGCATCCGTTGATTTAACTATCTTCTCCCTCCATCTAGCTGGTATTTCATCAATCTTAGCTTCAA…
SH05	Squalus acanthias	Spiny dogfish	100	Squalus suckleyi 99.0%; Galeus melastomus 99.0%	GGTGCATGAGCAGGAATAGTAGGTACCGCCCTTAGCTTACTTATTCGCGCAGAATTAAGCCAACCCGGAACACTTCTGGGAGATGATCAAATCTATAATGTTATCGTGACTGCTCACGCTTTTGTAATAATCTTTTTTATAGTTATGCCTGTAATAATTGGTGGATTCGGAAACTGATTGGTGCCCTTAATAATCGGCGCACCAGATATGGCTTTTCCACGAATAAATAATATAAGCTTTTGACTATTACCCCCCTCCCTCCTATTACTTTTAGCCTCAGCTGGTGTTGAGGCAGGAGCCGGAACCGGCTGAACAGTCTACCCCCCTCTCGCAGGTAACATAGCCCATGCTGGCGCATCTGTAGATCTAGCCATCTTCTCACTCCATTTAGCTGGTATT…
SH06	Mustelus asterias	Starry smoothhound	100	Mustelus manazo 99.%; Mustelus stevensi 99.0%; Mustelus lenticulatus 99.%; Mustelus palumbes 99.0%; Mustelus antarcticus 99.0%; Mustelus schmitti 99.0%; Mustelus mento 98.0%	TTTTTGGTGCATGAGCAGACATAGTTGGAACAGCCCTAAGCCTTCTAATTCGAGCCGAACTGGGACAGCCAGGATCACTTTTAGGTGATGATCAGATTTACAATGTGATCGTGACCGCCCATGCTTTTGTAATAATCTTCTTTATGGTTATACCAATCATGATTGGTGGTTTTGGAAATTGACTGGTCCCCTTAATAATTGGTGCACCAGATATGGCTTTTCCACGAATAAATAACATGAGCTTCTGACTACTTCCACCATCATTTCTTCTCCTCCTCGCTTCTGCAGGAGTTGAAGCGGGAGCGGGTACTGGTTGAACAGTTTACCCACCACTAGCAAGCAATTTAGCTCATGCTGGGCCATCCGTTGATTTAGCCATCTTTTCCCTTCATTTAGCCG…
SH07	Mustelus asterias	Starry Smooth-hound	100	Mustelus manazo 99.%; Mustelus stevensi 99.0%; Mustelus lenticulatus 99.%; Mustelus palumbes 99.0%; Mustelus antarcticus 99.0%; Mustelus schmitti 99.0%; Mustelus mento 98.0%	CTAATTCGAGCCGAACTGGGACAGCCAGGATCACTTTTAGGTGATGATCAGATTTACAATGTGATCGTGACCGCCCATGCTTTTGTAATAATCTTCTTTATGGTTATACCAATCATGATTGGTGGTTTTGGAAATTGACTGGTCCCCTTAATAATTGGTGCACCAGATATGGCTTTTCCACGAATAAATAATATAAGCTTCTGACTACTTCCACCATCATTTCTTCTCCTCCTCGCTTCTGCAGGAGTTGAAGCGGGAGCGGGTACTGGTTGAACAGTTTACCCACCACTAGCAAGCAATTTAGCTCATGCTGGGCCATCCGTTGATTTAGCCATCTTTTCCCTTCATTTAGCCGGTATTTCATCCATCTTAGCCTCAATTAATTTTATTACAACCATT…
SH08	Mustelus asterias	Starry smoothhound	100	Mustelus manazo 99.%; Mustelus stevensi 99.0%; Mustelus lenticulatus 99.%; Mustelus palumbes 99.0%; Mustelus antarcticus 99.0%; Mustelus schmitti 99.0%; Mustelus mento 98.0%	TTATTTTTGGTGCATGAGCAGGCATAGTTGGAACAGCCCTAAGCCTTCTAATTCGAGCCGAACTGGGACAGCCAGGATCACTTTTAGGTGATGATCAGATTTACAATGTGATCGTGACCGCCCATGCTTTTGTAATAATCTTCTTTATGGTTATACCAATCATGATTGGTGGTTTTGGAAATTGACTGGTCCCCTTAATAATTGGTGCACCAGATATGGCTTTTCCACGAATAAATAACATGAGCTTCTGACTACTTCCACCATCATTTCTTCTCCTCCTCGCTTCTGCAGGAGTTGAAGCGGGAGCGGGTACTGGTTGAACAGTTTACCCACCACTAGCAAGCAATTTAGCTCATGCTGGGCCATCCGTTGATTTAGCCATCTTTTCCCTTCATTTAG…
SH09	Squalus acanthias	Spiny dogfish	99	Galeus melastomus 99.0%; Squalus suckleyi 99.0%	AAGTACTTTCGCGTCGCATGAGCAGGAATAAGTAGGTACCGCCCTTAGCTTACTTATTCGCGCAGAATTAAGCCAACCCGGAACACTTCTGGGAGATGATCAAATCTATAATGTTATCGTGACTGCTCACGCTTTTGTAATAATCTTTTTTATAGTTATGCCTGTAATAATTGGTGGATTCGGAAACTGATTGGTGCCCTTAATAATCGGCGCACCAGATATGGCTTTTCCACGAATAAATAATATAAGCTTTTGACTATTACCCCCCTCCCTCCTATTACTTTTAGCCTCAGCTGGTGTTGAGGCAGGAGCCGGAACCGGCTGAACAGTCTACCCCCCTCTCGCAGGTAACATAGCCCATGCTGGCGCATCTGTAGATCTAGCCATCTTCTCACTCCA…
SH10	Mustelus asterias	Starry Smooth-hound	100	Mustelus manazo 99.%; Mustelus stevensi 99.0%; Mustelus lenticulatus 99.%; Mustelus palumbes 99.0%; Mustelus antarcticus 99.0%; Mustelus schmitti 99.0%; Mustelus mento 98.0%	GGGCCTTCTAATTCGAGCCGAACTGGGACAGCCAGGATCACTTTTAGGTGATGATCAGATTTACAATGTGATCGTGACCGCCCATGCTTTTGTAATAATCTTCTTTATGGTTATACCAATCATGATTGGTGGTTTTGGAAATTGACTGGTCCCCTTAATAATTGGTGCACCAGATATGGCTTTTCCACGAATAAATAATATAAGCTTCTGACTACTTCCACCATCATTTCTTCTCCTCCTCGCTTCTGCAGGAGTTGAAGCGGGAGCGGGTACTGGTTGAACAGTTTACCCACCACTAGCAAGCAATTTAGCTCATGCTGGGCCATCCGTTGATTTAGCCATCTTTTCCCTTCATTTAGCCGGTATTTCATCCATCTTAGCCTCAATTAATTTTATTAC…
SH11	Squalus acanthias	Spiny dogfish	100	Squalus suckleyi 99.0%; Galeus melastomus 99.0%	GTAGGTACCGCCCTTAGCTTACTTATTCGCGCAGAGTTAAGCCAACCCGGAACACTTCTGGGAGATGATCAAATCTATAATGTTATCGTGACTGCTCACGCTTTTGTAATAATCTTTTTTATAGTTATGCCTGTAATAATTGGTGGATTCGGAAACTGATTGGTGCCCTTAATAATCGGCGCACCAGATATGGCTTTTCCACGAATAAATAATATAAGCTTTTGACTATTACCCCCCTCCCTCTTATTACTTTTAGCCTCAGCTGGTGTTGAGGCAGGAGCCGGAACCGGCTGAACAGTCTACCCCCCTCTCGCAGGTAACATAGCCCATGCTGGCGCATCTGTAGATCTAGCCATCTTCTCACTCCATTTAGCTGGTATTTCCTCAATTTTAGCCTCT…
SH12	Squalus acanthias	Spiny dogfish	100	Squalus suckleyi 99.0%; Galeus melastomus 99.0%	TTATTTATCTTTGGTGCATGAGCAGGAATAGTAGGTACCGCCCTTAGCTTACTTATTCGCGCAGAATTAAGCCAGCCCGGAACACTTCTGGGAGATGATCAAATCTATAATGTTATCGTGACTGCTCACGCTTTTGTAATAATCTTTTTTATAGTTATGCCTGTAATAATTGGTGGATTCGGAAACTGATTGGTGCCCTTAATAATCGGCGCACCAGATATGGCTTTTCCACGAATAAATAATATAAGCTTTTGACTATTACCCCCCTCCCTCCTATTACTTTTAGCCTCAGCTGGTGTTGAGGCAGGAGCCGGAACCGGCTGAACAGTCTACCCCCCTCTCGCAGGTAACATAGCCCATGCTGGCGCATCTGTAGATCTAGCCATCTTCTCACTCCAT…
SH13	Squalus acanthias	Spiny dogfish	100	Squalus suckleyi 99.0%; Galeus melastomus 99.0%	ATCTTTGGTGCATGAGCAGGAATAGTAGGTACCGCCCTTAGCTTACTTATTCGCGCAGAATTAAGCCAACCCGGAACACTTCTGGGAGATGATCAAATCTATAATGTTATCGTGACTGCTCACGCTTTTGTAATAATCTTTTTTATAGTTATGCCTGTAATAATTGGTGGATTCGGAAACTGATTGGTGCCCTTAATAATCGGCGCACCAGATATGGCTTTTCCACGAATAAATAATATAAGCTTTTGACTATTACCCCCCTCCCTCCTATTACTTTTAGCCTCAGCTGGTGTTGAGGCAGGAGCCGGAACCGGCTGAACAGTCTACCCCCCTCTCGCAGGTAACATAGCCCATGCTGGCGCATCTGTAGATCTAGCCATCTTCTCACTCCATTTAGCT…
SH14	Scyliorhinus stellaris	Nursehound	100	none	CTAATTCGAGCTGAATTAGGTCAGCCGGGTTCACTTTTAGGTGATGATCAGATTTATAATGTAATCGTAACTGCCCATGCTTTCGTAATAATTTTCTTTATAGTTATACCAGTAATGATCGGTGGATTTGGAAACTGACTGGTACCCCTAATAATTGGAGCACCAGATATAGCCTTCCCTCGAATAAATAACATAAGCTTTTGACTCCTTCCACCCTCCTTTCTTCTCCTATTAGCCTCAGCAGGGGTAGAGGCCGGAGCAGGAACTGGGTGGACAGTTTATCCCCCATTAGCTGGTAATATAGCCCATGCCGGGGCATCCGTTGATTTAACTATCTTCTCCCTCCATCTAGCTGGTATTTCATCAATCTTAGCTTCAATTAATTTTATTACAACCATT…
SH15	Scyliorhinus stellaris	Nursehound	100	none	CTAATTCGAGCTGAATTAGGTCAGCCGGGTTCACTTTTAGGTGATGATCAGATTTATAATGTAATCGTAACTGCCCATGCTTTCGTAATAATTTTCTTTATAGTTATACCAGTAATGATCGGTGGATTTGGAAACTGACTGGTACCCCTAATAATTGGAGCACCAGATATAGCCTTCCCTCGAATAAATAACATAAGCTTTTGACTCCTTCCACCCTCCTTTCTTCTCCTATTAGCCTCAGCAGGGGTAGAGGCCGGAGCAGGAACTGGGTGGACAGTTTATCCCCCATTAGCTGGTAATATAGCCCATGCCGGGGCATCCGTTGATTTAACTATCTTCTCCCTCCATCTAGCTGGTATTTCATCAATCTTAGCTTCAATTAATTTTATTACAACCATT…
SH16	Squalus acanthias	Spiny dogfish	100	Squalus suckleyi 99.0%; Galeus melastomus 99.0%	GGTACCGCCCTTAGCTTACTTATTCGCGCAGAATTAAGCCAACCCGGAACACTTCTGGGAGATGATCAAATCTATAATGTTATCGTGACTGCTCACGCTTTTGTAATAATCTTTTTTATAGTTATGCCTGTAATAATTGGTGGATTCGGAAACTGATTGGTGCCCTTAATAATCGGCGCACCAGATATGGCTTTTCCACGAATAAATAATATAAGCTTTTGACTATTACCCCCCTCCCTCCTATTACTTTTAGCCTCAGCTGGTGTTGAGGCAGGAGCCGGAACCGGCTGAACAGTCTACCCCCCTCTCGCAGGTAACATAGCCCATGCTGGCGCATCTGTAGATCTAGCCATCTTCTCACTCCATTTAGCTGGTATTTCCTCAATTTTAGCCTCTATT…
SH17	Squalus acanthias	Spiny dogfish	100	Squalus suckleyi 99.0%; Galeus melastomus 99.0%	TCTTTGCGTGCATGAGCAGGATTAGTAGGTACCGCCCTTAGCTTACTTATTCGCGCAGAATTAAGCCAACCCGGAACACTTCTGGGAGATGATCAAATCTATAATGTTATCGTGACTGCTCACGCTTTTGTAATAATCTTTTTTATAGTTATGCCTGTAATAATTGGTGGATTCGGAAACTGATTGGTGCCCTTAATAATCGGCGCACCAGATATGGCTTTTCCACGAATAAATAATATAAGCTTTTGACTATTACCCCCCTCCCTCCTATTACTTTTAGCCTCAGCTGGTGTTGAGGCAGGAGCCGGAACCGGCTGAACAGTCTACCCCCCTCTCGCAGGTAACATAGCCCATGCTGGCGCATCTGTAGATCTAGCCATCTTCTCACTCCATTTAGCT…
SH18	Mustelus asterias	Starry smoothhound	100	Mustelus stevensi 99.0%; Mustelus lenticulatus 99.0%; Mustelus palumbes 99.0%; Mustelus manazo 99.0%; Mustelus antarcticus 99.0%; Mustelus schmitti 99.0%; Mustelus mento 98.0%	TTATTTTTGGTGCATGAGCAGGCATAGTTGGAACAGCCCTAAGCCTTCTAATTCGAGCCGAACTGGGACAGCCAGGATCACTTTTAGGTGATGATCAGATTTACAATGTGATCGTGACCGCCCATGCTTTTGTAATAATCTTCTTTATGGTTATACCAATCATGATTGGTGGTTTTGGAAATTGACTGGTCCCCTTAATAATTGGTGCACCAGATATGGCTTTTCCACGAATAAATAATATAAGCTTCTGACTACTTCCACCATCATTTCTTCTCCTCCTCGCTTCTGCAGGAGTTGAAGCGGGAGCGGGTACTGGTTGAACAGTTTACCCACCACTAGCAAGCAATTTAGCTCATGCTGGGCCATCCGTTGATTTAGCCATCTTTTCCCTTCATTTAG…
SH19	Prionace glauca	Blue Shark	100	Carcharodon carcharias 99.0%	TGATGCGAGCTGAACTTGGGCAACCTGGATCTCTTTTAGGAGATGATCAGATTTATAATGTAATTGTAACCGCCCACGCTTTTGTAATAATCTTTTTTATGGTTATACCAATCATAATTGGTGGTTTCGGAAATTGACTAGTTCCTTTAATAATTGGAGCACCAGATATAGCCTTCCCACGAATAAATAACATAAGCTTCTGACTTCTTCCACCATCATTTCTTCTCCTCCTCGCCTCTGCTGGAGTTGAAGCCGGAGCAGGTACTGGTTGAACAGTTTATCCTCCATTAGCTAGTAACCTAGCACATGCTGGACCATCTGTTGATTTAGCTATTTTCTCTCTTCACTTAGCCGGTATTTCATCAATTTTAGCTTCAATTAACTTTATTACAACCATTA…
SH20	Squalus acanthias	Spiny dogfish	100	Squalus suckleyi 99.0%; Galeus melastomus 99.0%	GTAGGTACCGCCCTTAGCTTACTTATTCGCGCAGAATTAAGCCAACCCGGAACACTTCTGGGAGATGATCAAATCTATAATGTTATCGTGACTGCTCACGCTTTTGTAATAATCTTTTTTATAGTTATGCCTGTAATAATTGGTGGATTCGGAAACTGATTGGTGCCCTTAATAATCGGCGCACCAGATATGGCTTTTCCACGAATAAATAATATAAGCTTTTGACTATTACCCCCCTCCCTCCTATTACTTTTAGCCTCAGCTGGTGTTGAGGCAGGAGCCGGAACCGGCTGAACAGTCTACCCCCCTCTCGCAGGTAACATAGCCCATGCTGGCGCATCTGTAGATCTAGCCATCTTCTCACTCCATTTAGCTGGTATTTCCTCAATTTTAGCCTCT…
SH21	Squalus acanthias	Spiny dogfish	100	Squalus suckleyi 99.0%; Galeus melastomus 99.0%	TTTCATACTTTGCGTCGCATGGCGCACAGAGATATAGTAGGTACCGCCCTTAGCTTACTTATTCGCGCAGAATTAAGCCAACCCGGAACACTTCTGGGAGATGATCAAATCTATAATGTTATCGTGACTGCTCACGCTTTTGTAATAATCTTTTTTATAGTTATGCCTGTAATAATTGGTGGATTCGGAAACTGATTGGTGCCCTTAATAATCGGCGCACCAGATATGGCTTTTCCACGAATAAATAATATAAGCTTTTGACTATTACCCCCCTCCCTCCTATTACTTTTAGCCTCAGCTGGTGTTGAGGCAGGAGCCGGAACCGGCTGAACAGTCTACCCCCCTCTCGCAGGTAACATAGCCCATGCTGGCGCATCTGTAGATCTAGCCATCTTCTCA…
SH22	Squalus acanthias	Spiny dogfish	100	Squalus suckleyi 99.0%; Galeus melastomus 99.0%	CTTATTTATCTTTGGTGCATGAGCAGGAATAGTAGGTACCGCCCTTAGCTTACTTATTCGCGCAGAATTAAGCCAACCCGGAACACTTCTGGGAGATGATCAAATCTATAATGTTATCGTGACTGCTCACGCTTTTGTAATAATCTTTTTTATAGTTATGCCTGTAATAATTGGTGGATTCGGAAACTGATTGGTGCCCTTAATAATCGGCGCACCAGATATGGCTTTTCCACGAATAAATAATATAAGCTTTTGACTATTACCCCCCTCCCTCCTATTACTTTTAGCCTCAGCTGGTGTTGAGGCAGGAGCCGGAACCGGCTGAACAGTCTACCCTCCCCTCGCAGGTAACATAGCCCATGCTGGCGCATCTGTAGATCTAGCCATCTTCTCACTCCA…
SH23	Squalus acanthias	Spiny dogfish	100	Squalus suckleyi 99.0%; Galeus melastomus 99.0%	TTTTATTTAATCTTTGGTGCATGAGCAGGAATAAGTAGGTACCGCCCTTAGCTTACTTATTCGCGCAGAGTTAAGCCAACCCGGAACACTTCTGGGAGATGATCAAATCTATAATGTTATCGTGACTGCTCACGCTTTTGTAATAATCTTTTTTATAGTTATGCCTGTAATAATTGGTGGATTCGGAAACTGATTAGTGCCCTTAATAATCGGCGCACCAGATATGGCTTTTCCACGAATAAATAATATAAGCTTTTGACTATTACCCCCCTCCCTCTTATTACTTTTAGCCTCAGCTGGTGTTGAGGCAGGAGCCGGAACCGGCTGAACAGTCTACCCCCCTCTCGCAGGTAACATAGCCCATGCTGGCGCATCTGTAGATCTAGCCATCTTCTCACT…
SH24	Squalus acanthias	Spiny Dogfish	99	Squalus suckleyi 99.0%; Galeus melastomus 99.0%	TGGGCTTACTTATTCGCGCAGAATTAAGCCAGCCCGGAACACTTCTGGGAGATGATCAAATCTATAATGTTATCGTGACTGCTCACGCTTTTGTAATAATCTTTTTTATAGTTATGCCTGTAATAATTGGTGGATTCGGAAACTGATTGGTGCCCTTAATAATCGGCGCACCAGATATGGCTTTTCCACGAATAAATAATATAAGCTTTTGACTATTACCCCCCTCCCTCCTATTACTTTTAGCCTCAGCTGGTGTTGAGGCAGGAGCCGGAACCGGCTGAACAGTCTACCCCCCTCTCGCAGGTAACATAGCCCATGCTGGCGCATCTGTAGATCTAGCCATCTTCTCACTCCATTTAGCTGGTATTTCCTCAATTTTAGCCTCTATTAATTTTATCA…
SH25	Mustelus asterias	Starry Smooth-hound	100	Mustelus manazo 99.0%; Mustelus stevensi 99.0%; Mustelus lenticulatus 99.%; Mustelus palumbes 99.0%; Mustelus antarcticus 99.0%; Mustelus schmitti 99.0%; Mustelus mento 98.0%	TCTAATTCGAGCCGAACTGGGACAGCCAGGATCACTTTTAGGTGATGATCAGATTTACAATGTGATCGTGACCGCCCATGCTTTTGTAATAATCTTCTTTATGGTTATACCAATCATGATTGGTGGTTTTGGAAATTGACTGGTCCCCTTAATAATTGGTGCACCAGATATGGCTTTTCCACGAATAAATAACATAAGCTTCTGACTACTTCCACCATCATTTCTTCTCCTCCTCGCTTCTGCAGGAGTTGAAGCGGGAGCGGGTACTGGTTGAACAGTTTACCCACCACTAGCAAGCAATTTAGCTCATGCTGGGCCATCCGTTGATTTAGCCATCTTTTCCCTTCATTTAGCCGGTATTTCATCCATCTTAGCCTCAATTAATTTTATTACAACCAT…
SH26	Scyliorhinus stellaris	Nursehound	99	none	CTAATTCGAGCTGAATTAGGTCAGCCGGGTTCACTTTTAGGTGATGATCAGATTTATAATGTAATCGTAACTGCCCATGCTTTCGTAATAATTTTCTTTATAGTTATACCAGTAATGATCGGTGGATTTGGAAACTGACTGGTACCCCTAATAATTGGAGCACCAGATATAGCCTTCCCTCGAATAAATAACATAAGCTTTTGACTCCTTCCACCCTCCTTTCTTCTCCTATTANCCTCAGCAGGGGTAGAGGCCGGAGCAGGAACTGGGTGGACAGTTTATCCCCCATTAGCTGGTAATATAGCCCATGCCGGGGCATCCGTTGATTTAACTATCTTCTCCCTCCATCTAGCTGGTATTTCATCAATCTTAGCTTCAATTAATTTTATTACAACCATT…
SH27	Mustelus asterias	Starry Smooth-hound	100	Mustelus manazo 99.0%; Mustelus stevensi 99.0%; Mustelus lenticulatus 99.%; Mustelus palumbes 99.0%; Mustelus antarcticus 99.0%; Mustelus schmitti 99.0%; Mustelus mento 98.0%	GCCTTCTAATTCGAGCCGAACTGGGACAGCCAGGATCACTTTTAGGTGATGATCAGATTTACAATGTGATCGTGACCGCCCATGCTTTTGTAATAATCTTCTTTATGGTTATACCAATCATGATTGGTGGTTTTGGAAATTGACTGGTCCCCTTAATAATTGGTGCACCAGATATGGCTTTTCCACGAATAAATAACATAAGCTTCTGACTACTTCCACCATCATTTCTTCTCCTCCTCGCTTCTGCAGGAGTTGAAGCGGGAGCGGGTACTGGTTGAACAGTTTACCCACCACTAGCAAGCAATTTAGCTCATGCTGGGCCATCCGTTGATTTAGCCATCTTTTCCCTTCATTTAGCCGGTATTTCATCCATCTTAGCCTCAATTAATTTTATTACAA…
SH28	Squalus acanthias	Spiny dogfish	100	Squalus suckleyi 99.0%; Galeus melastomus 99.0%	GTAGGTACCGCCCTTAGCTTACTTATTCGCGCAGAATTAAGCCAACCCGGAACACTTCTGGGAGATGATCAAATCTATAATGTTATCGTGACTGCTCACGCTTTTGTAATAATCTTTTTTATAGTTATGCCTGTAATAATTGGTGGATTCGGAAACTGATTGGTGCCCTTAATAATCGGCGCACCAGATATGGCTTTTCCACGAATAAATAATATAAGCTTTTGACTATTACCCCCCTCCCTCCTATTACTTTTAGCCTCAGCTGGTGTTGAGGCAGGAGCCGGAACCGGCTGAACAGTCTACCCCCCCCTCGCAGGTAACATAGCCCATGCTGGCGCATCTGTAGATCTAGCCATCTTCTCACTCCATTTAGCTGGTATTTCCTCAATTTTAGCCTCT…
SH29	Squalus acanthias	Spiny dogfish	100	Squalus suckleyi 99.0%; Galeus melastomus 99.0%	TAGGTACCGCCCTTAGCTTACTTATTCGCGCAGAATTAAGCCAACCCGGAACACTTCTGGGAGATGATCAAATCTATAATGTTATCGTGACTGCTCACGCTTTTGTAATAATCTTTTTTATAGTTATGCCTGTAATAATTGGTGGATTCGGAAACTGATTGGTGCCCTTAATAATCGGCGCACCAGATATGGCTTTTCCACGAATAAATAATATAAGCTTTTGACTATTACCCCCCTCCCTCCTATTACTTTTAGCCTCAGCTGGTGTTGAGGCAGGAGCCGGAACCGGCTGAACAGTCTACCCCCCTCTCGCAGGTAACATAGCCCATGCTGGCGCATCTGTAGATCTAGCCATCTTCTCACTCCATTTAGCTGGTATTTCCTCAATTTTAGCCTCTA…
SH30	Squalus acanthias	Spiny dogfish	100	Squalus suckleyi 99.0%; Galeus melastomus 99.0%	GTACCGCCCTTAGCTTACTTATTCGCGCAGAATTAAGCCAACCCGGAACACTTCTGGGAGATGATCAAATCTATAATGTTATCGTGACTGCTCACGCTTTTGTAATAATCTTTTTTATAGTTATGCCTGTAATAATTGGTGGATTCGGAAACTGATTGGTGCCCTTAATAATCGGCGCACCAGATATGGCTTTTCCACGAATAAATAATATAAGCTTTTGACTATTACCCCCCTCCCTCCTATTACTTTTAGCCTCAGCTGGTGTTGAGGCCGGAGCCGGAACCGGCTGAACAGTCTACCCCCCTCTCGCAGGTAACATAGCCCATGCTGGCGCATCTGTAGATCTAGCCATCTTCTCACTCCATTTAGCTGGTATTTCCTCAATTTTAGCCTCTATTA…
SH31	Mustelus asterias	Starry smoothhound	100	Mustelus stevensi 99.0%; Mustelus lenticulatus 99.%; Mustelus palumbes 99.0%; Mustelus manazo 99.0%; Mustelus antarcticus 99.0%; Mustelus schmitti 99.0%; Mustelus mento 98.0%	GAACAGCCCTAAGCCTTCTAATTCGAGCCGAACTGGGACAGCCAGGATCACTTTTAGGTGATGATCAGATTTACAATGTGATCGTGACCGCCCATGCTTTTGTAATAATCTTCTTTATGGTTATACCAATCATGATTGGTGGTTTTGGAAATTGACTGGTCCCCTTAATAATTGGTGCACCAGATATGGCTTTTCCACGAATAAATAACATAAGCTTCTGACTACTTCCACCATCATTTCTTCTCCTCCTCGCTTCTGCAGGAGTTGAAGCGGGAGCGGGTACTGGTTGAACAGTTTACCCACCACTAGCAAGCAATTTAGCTCATGCTGGGCCATCCGTTGATTTAGCCATCTTTTCCCTTCATTTAGCCGGTATTTCATCCATCTTAGCCTCAATTA…
SH32	Mustelus asterias	Starry smoothhound	100	Mustelus stevensi 99.0%; Mustelus lenticulatus 99.%; Mustelus palumbes 99.0%; Mustelus manazo 99.0%; Mustelus antarcticus 99.0%; Mustelus schmitti 99.0%; Mustelus mento 98.0%	TTATTTTTGGTGCATGAGCAGGCATAGTTGGAACAGCCCTAAGCCTTCTAATTCGAGCCGAACTGGGACAGCCAGGATCACTTTTAGGTGATGATCAGATTTACAATGTGATCGTGACCGCCCATGCTTTTGTAATAATCTTCTTTATGGTTATACCAATCATGATTGGTGGTTTTGGAAATTGACTGGTCCCCTTAATAATTGGTGCACCAGATATGGCTTTTCCACGAATAAATAACATGAGCTTCTGACTACTTCCACCATCATTTCTTCTCCTCCTCGCTTCTGCAGGAGTTGAAGCGGGAGCGGGTACTGGTTGAACAGTTTACCCACCACTAGCAAGCAATTTAGCTCATGCTGGGCCATCCGTTGATTTAGCCATCTTTTCCCTTCATTTAG…
SH33	Mustelus asterias	Starry smoothhound	100	Mustelus stevensi 99.0%; Mustelus lenticulatus 99.%; Mustelus palumbes 99.0%; Mustelus manazo 99.0%; Mustelus antarcticus 99.0%; Mustelus schmitti 99.0%; Mustelus mento 98.0%	CTTACTTATTTTTGGTGCATGAGCAGGCATAGTTGGAACAGCCCTAAGCCTTCTAATTCGAGCCGAACTGGGACAGCCAGGATCACTTTTAGGTGATGATCAGATTTACAATGTGATCGTGACCGCCCATGCTTTTGTAATAATCTTCTTTATGGTTATACCAATCATGATTGGTGGTTTTGGAAATTGACTGGTCCCCTTAATAATTGGTGCACCAGATATGGCTTTTCCACGAATAAATAATATAAGCTTCTGACTACTTCCACCATCATTTCTTCTCCTCCTCGCTTCTGCAGGAGTTGAAGCGGGAGCGGGTACTGGTTGAACAGTTTACCCACCACTAGCAAGCAATTTAGCTCATGCTGGGCCATCCGTTGATTTAGCCATCTTTTCCCTTCA…
SH34	Scyliorhinus stellaris	Nursehound	100	none	GGCCTATACTTATCTTTGGTGCATGAGCAGGCATGGTCGGAACAGCCCTAAGCCTACTAATTCGAGCTGAATTAGGTCAGCCGGGTTCACTTTTAGGTGATGATCAGATTTATAATGTAATCGTAACTGCCCATGCTTTCGTAATAATTTTCTTTATAGTTATACCAGTAATGATCGGTGGATTTGGAAACTGACTGGTACCCCTAATAATTGGAGCACCAGATATAGCCTTCCCTCGAATAAATAACATAAGCTTTTGACTCCTTCCACCCTCCTTTCTTCTCCTATTAGCCTCAGCAGGGGTAGAGGCCGGAGCAGGAACTGGGTGGACAGTTTATCCCCCATTAGCTGGTAATATAGCCCATGCCGGGGCATCCGTTGATTTAACTATCTTCTCCC…
SH35	Mustelus asterias	Starry Smooth-hound	100	Mustelus manazo 99.0%; Mustelus stevensi 99.0%; Mustelus lenticulatus 99.%; Mustelus palumbes 99.0%; Mustelus antarcticus 99.0%; Mustelus schmitti 99.0%; Mustelus mento 98.0%	TCTAATTCGAGCCGAACTGGGACAGCCAGGATCACTTTTAGGTGATGATCAGATTTACAATGTGATCGTGACCGCCCATGCTTTTGTAATAATCTTCTTTATGGTTATACCAATCATGATTGGTGGTTTTGGAAATTGACTGGTCCCCTTAATAATTGGTGCACCAGATATGGCTTTTCCACGAATAAATAATATAAGCTTCTGACTACTTCCACCATCATTTCTTCTCCTCCTCGCTTCTGCAGGAGTTGAAGCGGGAGCGGGTACTGGTTGAACAGTTTACCCACCACTAGCAAGCAATTTAGCTCATGCTGGGCCATCCGTTGATTTAGCCATCTTTTCCCTTCATTTAGCCGGTATTTCATCCATCTTAGCCTCAATTAATTTTATTACAACCAT…
SH36	Squalus acanthias	Spiny dogfish	100	Squalus suckleyi 99.0%; Galeus melastomus 99.0%	AGTACCGCCCTTAGCTTACTTATTCGCGCAGAATTAAGCCAACCCGGAACACTTCTGGGAGATGATCAAATCTATAATGTTATCGTGACTGCTCACGCTTTTGTAATAATCTTTTTTATAGTTATGCCTGTAATAATTGGTGGATTCGGAAACTGATTGGTGCCCTTAATAATCGGCGCACCAGATATGGCTTTTCCACGAATAAATAATATAAGCTTTTGACTATTACCCCCCTCCCTCCTATTACTTTTAGCCTCAGCTGGTGTTGAGGCAGGAGCCGGAACCGGCTGAACAGTCTACCCCCCTCTCGCAGGTAACATAGCCCATGCTGGCGCATCTGTAGATCTAGCCATCTTCTCACTCCATTTAGCTGGTATTTCCTCAATTTTAGCCTCTATT…
SH37	Scyliorhinus stellaris	Nursehound	99	none	CTAATTCGAGCTGAATTAGGTCAGCCGGGTTCACTTTTAGGTGATGATCAGATTTATAATGTAATCGTAACTGCCCATGCTTTCGTAATAATTTTCTTTATAGTTATACCAGTAATGATCGGTGGATTTGGAAACTGACTGGTACCCCTAATAATTGGAGCACCAGATATAGCCTTCCCTCGAATAAATAACATAAGCTTTTGACTCCTTCCACCCTCCTTTCTTCTCCTATTAGCCTCAGCAGGGGTAGAGGCCGGAGCAGGAACTGGGTGGACAGTTTATCCCCCATTAGCTGGTAATATAGCCCATGCCGGGGCATCCGTTGATTTAACTATCTTCTCCCTCCATTTAGCTGGTATTTCATCAATCTTAGCTTCAATTAATTTTATTACAACCATT…
SH38	Squalus acanthias	Spiny Dogfish	100	Galeus melastomus 100%; Squalus suckleyi 99.0%	GTAGGTACCGCCCTTAGCTTACTTATTCGCGCAGAATTAAGCCAACCCGGAACACTTCTGGGAGATGATCAAATCTATAATGTTATCGTGACTGCTCACGCTTTTGTAATAATCTTTTTTATAGTTATGCCTGTAATAATTGGTGGATTCGGAAACTGATTGGTGCCCTTAATAATCGGCGCACCAGATATGGCTTTTCCACGAATAAATAATATAAGCTTTTGACTATTACCCCCCTCCCTCCTATTACTTTTAGCCTCAGCTGGTGTTGAGGCCGGAGCCGGAACCGGCTGAACAGTCTACCCCCCTCTCGCAGGTAACATAGCCCATGCTGGCGCATCTGTAGATCTAGCCATCTTCTCACTCCATTTAGCTGGTATTTCCTCAATTTTAGCCTCT…
SH39	Mustelus asterias	Starry smoothhound	100	Mustelus lenticulatus 99.0%; Mustelus palumbes 99.0%; Mustelus manazo 99.0%; Mustelus antarcticus 99.0%; Mustelus mento 99.0%; Mustelus schmitti 98.0%	TTATTTTTGGTGCATGAGCAGGCATAGTTGGAACAGCCCTAAGCCTTCTAATTCGAGCCGAACTGGGACAGCCAGGATCACTTTTAGGTGATGATCAGATTTACAATGTGATCGTGACCGCCCATGCTTTTGTAATAATCTTCTTTATGGTTATACCAATCATGATTGGTGGTTTTGGAAATTGACTGGTCCCCTTAATAATTGGTGCACCAGATATGGCTTTTCCACGAATAAATAATATAAGCTTCTGACTACTTCCACCATCATTTCTTCTCCTCCTCGCTTCTGCAGGAGTTGAAGCGGGAGCGGGTACTGGTTGAACAGTTTACCCACCACTAGCAAGCAATTTAGCTCATGCTGGGCCATCCGTTGATTTAGCCATCTTTTCCCTTCATTTAG…
SH40	Squalus acanthias	Spiny dogfish	100	Squalus suckleyi 99.0%; Galeus melastomus 99.0%	GTAGGTACCGCCCTTAGCTTACTTATTCGCGCAGAATTAAGCCAACCCGGAACACTTCTGGGAGATGATCAAATCTATAATGTTATCGTGACTGCTCACGCTTTTGTAATAATCTTTTTTATAGTTATGCCTGTAATAATTGGTGGATTCGGAAACTGATTGGTGCCCTTAATAATCGGCGCACCAGATATGGCTTTTCCACGAATAAATAATATAAGCTTTTGACTATTACCCCCCTCCCTCCTATTACTTTTAGCCTCAGCTGGTGTTGAGGCAGGAGCCGGAACCGGCTGAACAGTCTACCCCCCTCTCGCAGGTAACATAGCCCATGCTGGCGCATCTGTAGATCTAGCCATCTTCTCACTCCATTTAGCTGGTATTTCCTCAATTTTAGCCTCT…
SH41	Squalus acanthias	Spiny Dogfish	100	Squalus suckleyi 99.0%; Galeus melastomus 99.0%	CTTACTTATTCGCGCAGAATTAAGCCAACCCGGAACACTTCTGGGAGATGATCAAATCTATAATGTTATCGTGACTGCTCACGCTTTTGTAATAATCTTTTTTATAGTTATGCCTGTAATAATTGGTGGATTCGGAAACTGATTGGTGCCCTTAATAATCGGCGCACCAGATATGGCTTTTCCACGAATAAATAATATAAGCTTTTGACTATTACCCCCCTCCCTCCTATTACTTTTAGCCTCAGCTGGTGTTGAGGCAGGAGCCGGAACCGGCTGAACAGTCTACCCCCCTCTCGCAGGTAACATAGCCCATGCTGGCGCATCTGTAGATCTAGCCATCTTCTCACTCCATTTAGCTGGTATTTCCTCAATTTTAGCCTCTATTAATTTTATCACAAC…
SH42	Mustelus asterias	Starry smoothhound	100	Mustelus stevensi 99.0%; Mustelus lenticulatus 99.%; Mustelus palumbes 99.0%; Mustelus manazo 99.0%; Mustelus antarcticus 99.0%; Mustelus schmitti 99.0%; Mustelus mento 98.0%	TGAGAACAGCCCTAAGCCTTCTAATTCGAGCCGAACTGGGACAGCCAGGATCACTTTTAGGTGATGATCAGATTTACAATGTGATCGTGACCGCCCATGCTTTTGTAATAATCTTCTTTATGGTTATACCAATCATGATTGGTGGTTTTGGAAATTGACTGGTCCCCTTAATAATTGGTGCACCAGATATGGCTTTTCCACGAATAAATAATATAAGCTTCTGACTACTTCCACCATCATTTCTTCTCCTCCTCGCTTCTGCAGGAGTTGAAGCGGGAGCGGGTACTGGTTGAACAGTTTACCCACCACTAGCAAGCAATTTAGCTCATGCTGGGCCATCCGTTGATTTAGCCATCTTTTCCCTTCATTTAGCCGGTATTTCATCCATCTTAGCCTCAA…
SH43	Squalus acanthias	Spiny Dogfish	99	Galeus melastomus 99.0%; Squalus suckleyi 99.0%	CTTATTCGCGCAGAATTAAGCCAACCCGGAACACTTCTGGGAGATGATCAAATCTATAATGTTATCGTGACTGCTCACGCTTTTGTAATAATCTTTTTTATAGTTATGCCTGTAATAATTGGTGGATTCGGAAACTGATTGGTGCCCTTAATAATCGGCGCACCAGATATGGCTTTTCCACGAATAAATAATATAAGCTTCTGACTATTACCCCCCTCCCTCCTATTACTTTTAGCCTCAGCTGGTGTTGAGGCAGGAGCCGGAACCGGCTGAACAGTCTACCCCCCTCTCGCAGGTAACATAGCCCATGCTGGCGCATCTGTAGATCTAGCCATCTTCTCACTCCATTTAGCTGGTATTTCCTCAATTTTAGCCTCTATTAATTTTATCACAACTATT…
SH44	Squalus acanthias	Spiny Dogfish	99	Galeus melastomus 99.0%; Squalus suckleyi 99.0%	GCTTACTTATTCGCGCAGAATTAAGCCAACCCGGAACACTTCTGGGAGATGATCAAATCTATAATGTTATCGTGACTGCTCACGCTTTTGTAATAATCTTTTTTATAGTTATGCCTGTAATAATTGGTGGATTCGGAAACTGATTGGTGCCCTTAATAATCGGCGCACCAGATATGGCTTTTCCACGAATAAATAATATAAGCTTTTGACTATTACCCCCCTCCCTCTTATTACTTTTAGCCTCAGCTGGTGTTGAGGCAGGAGCCGGAACCGGCTGAACAGTCTACCCCCCTCTCGCAGGTAACATAGCCCATGCTGGCGCATCTGTAGATCTAGCCATCTTCTCACTCCATTTAGCTGGTATTTCCTCAATTTTAGCCTCTATTAATTTTATCACAA…
SH45	Squalus acanthias*	Spiny dogfish	98	Galeus melastomus 98.0%	GTACCGCCCTTATCTTACTTATTCACGCAGAATTAAGCCAACCCGGAACACTTCTGGGAGATGATCAAATCTATAATGTTATCGTGACCGCTCACGCTTTTGTAATAATCTTTTTTATAGTTATGCCTGTAATAATTGGTGGATTCGGAAACTGATTGGTGCCCTTAATAATCGGCGCACCAGATATGGCTTTTCCACAAATAAATAATATAAGCTTTTGACTATTACCCCCCTCCCTCCTATTACTTTTAGCCTCAGCTGGTGTTGAGGCCGGAGCCGGAACCGGCTGAACAGTCTACCCCCCTCTCGCAGGTAACATACCCCATGCTGGCGCATCTGTAGATCTAGCCATCTTCTCACTCCATTTAGCTGGTATTTCCTCAATTTTAGCCTCTATTA…
SH46	Squalus acanthias	Spiny Dogfish	100	Squalus suckleyi 99.0%; Galeus melastomus 99.0%	TGACTTATTCGCGCAGAATTAAGCCAACCCGGAACACTTCTGGGAGATGATCAAATCTATAATGTTATCGTGACTGCTCACGCTTTTGTAATAATCTTTTTTATAGTTATGCCTGTAATAATTGGTGGATTCGGAAACTGATTGGTGCCCTTAATAATCGGCGCACCAGATATGGCTTTTCCACGAATAAATAATATAAGCTTTTGACTATTACCCCCCTCCCTCCTATTACTTTTAGCCTCAGCTGGTGTTGAGGCAGGAGCCGGAACCGGCTGAACAGTCTACCCCCCTCTCGCAGGTAACATAGCCCATGCTGGCGCATCTGTAGATCTAGCCATCTTCTCACTCCATTTAGCTGGTATTTCCTCAATTTTAGCCTCTATTAATTTTATCACAACT…
SH47	Squalus acanthias	Spiny dogfish	100	Squalus suckleyi 99.0%; Galeus melastomus 99.0%	GTACCGCCCTTAGCTTACTTATTCGCGCAGAATTAAGCCAACCCGGAACACTTCTGGGAGATGATCAAATCTATAATGTTATCGTGACTGCTCACGCTTTTGTAATAATCTTTTTTATAGTTATGCCTGTAATAATTGGTGGATTCGGAAACTGATTGGTGCCCTTAATAATCGGCGCACCAGATATGGCTTTTCCACGAATAAATAATATAAGCTTTTGACTATTACCCCCCTCCCTCCTATTACTTTTAGCCTCAGCTGGTGTTGAGGCAGGAGCCGGAACCGGCTGAACAGTCTACCCCCCTCTCGCAGGTAACATAGCCCATGCTGGCGCATCTGTAGATCTAGCCATCTTCTCACTCCATTTAGCTGGTATTTCCTCAATTTTAGCCTCTATTA…
SH48	Squalus acanthias	Spiny Dogfish	99	Galeus melastomus 99.0%; Squalus suckleyi 99.0%	ACTTATTCGCGCAGAATTAAGCCAACCCGGAACACTTCTGGGAGATGATCAAATCTATAATGTTATCGTGACTGCTCACGCTTTTGTAATAATCTTTTTTATAGTTATGCCTGTAATAATTGGTGGATTCGGAAACTGATTGGTGCCCTTAATAATCGGCGCACCAGATATGGCTTTTCCACGAATAAATAATATAAGCTTTTGACTATTACCCCCCTCCCTCTTATTACTTTTAGCCTCAGCTGGTGTTGAGGCAGGAGCCGGAACCGGCTGAACAGTCTACCCCCCTCTCGCAGGTAACATAGCCCATGCTGGCGCATCTGTAGATCTAGCCATCTTCTCACTCCATTTAGCTGGTATTTCCTCAATTTTAGCCTCTATTAATTTTATCACAACTAT…
SH49	Squalus acanthias	Spiny Dogfish	100	Squalus suckleyi 99.0%; Galeus melastomus 99.0%	TGACTTATTCGCGCAGAATTAAGCCAACCCGGAACACTTCTGGGAGATGATCAAATCTATAATGTTATCGTGACTGCTCACGCTTTTGTAATAATCTTTTTTATAGTTATGCCTGTAATAATTGGTGGATTCGGAAACTGATTGGTGCCCTTAATAATCGGCGCACCAGATATGGCTTTTCCACGAATAAATAATATAAGCTTTTGACTATTACCCCCCTCCCTCCTATTACTTTTAGCCTCAGCTGGTGTTGAGGCAGGAGCCGGAACCGGCTGAACAGTCTACCCCCCTCTCGCAGGTAACATAGCCCATGCTGGCGCATCTGTAGATCTAGCCATCTTCTCACTCCATTTAGCTGGTATTTCCTCAATTTTAGCCTCTATTAATTTTATCACAACT…
SH50	Squalus acanthias	Spiny dogfish	100	Squalus suckleyi 99.0%; Galeus melastomus 99.0%	GTACCGCCCTTAGCTTACTTATTCGCGCAGAATTAAGCCAACCCGGAACACTTCTGGGAGATGATCAAATCTATAATGTTATCGTGACTGCTCACGCTTTTGTAATAATCTTTTTTATAGTTATGCCTGTAATAATTGGTGGATTCGGAAACTGATTGGTGCCCTTAATAATCGGCGCACCAGATATGGCTTTTCCACGAATAAATAATATAAGCTTTTGACTATTACCCCCCTCCCTCCTATTACTTTTAGCCTCAGCTGGTGTTGAGGCAGGAGCCGGAACCGGCTGAACAGTCTACCCCCCTCTCGCAGGTAACATAGCCCATGCTGGCGCATCTGTAGATCTAGCCATCTTCTCACTCCATTTAGCTGGTATTTCCTCAATTTTAGCCTCTATTA…
SH51	Mustelus asterias	Starry smoothhound	100	Mustelus lenticulatus 99.0%; Mustelus palumbes 99.0%; Mustelus manazo 99.0%; Mustelus antarcticus 99.0%; Mustelus mento 99.0%; Mustelus schmitti 98.0%	TTTACTTATTTTTGGTGCATGAGCAGACATAGTTGGAACAGCCCTAAGCCTTCTAATTCGAGCCGAACTGGGACAGCCAGGATCACTTTTAGGTGATGATCAGATTTACAATGTGATCGTGACCGCCCATGCTTTTGTAATAATCTTCTTTATGGTTATACCAATCATGATTGGTGGTTTTGGAAATTGACTGGTCCCCTTAATAATTGGTGCACCAGATATGGCTTTTCCACGAATAAATAACATGAGCTTCTGACTACTTCCACCATCATTTCTTCTCCTCCTCGCTTCTGCAGGAGTTGAAGCGGGAGCGGGTACTGGTTGAACAGTTTACCCACCACTAGCAAGCAATTTAGCTCATGCTGGGCCATCCGTTGATTTAGCCATCTTTTCCCTTCA…
SH52	Squalus acanthias	Spiny Dogfish	100	Squalus suckleyi 99.0%; Galeus melastomus 99.0%	ACTTATTCGCGCAGAATTAAGCCAACCCGGAACACTTCTGGGAGATGATCAAATCTATAATGTTATCGTGACTGCTCACGCTTTTGTAATAATCTTTTTTATAGTTATGCCTGTAATAATTGGTGGATTCGGAAACTGATTGGTGCCCTTAATAATCGGCGCACCAGATATGGCTTTTCCACGAATAAATAATATAAGCTTTTGACTATTACCCCCCTCCCTCCTATTACTTTTAGCCTCAGCTGGTGTTGAGGCAGGAGCCGGAACCGGCTGAACAGTCTACCCCCCTCTCGCAGGTAACATAGCCCATGCTGGCGCATCTGTAGATCTAGCCATCTTCTCACTCCATTTAGCTGGTATTTCCTCAATTTTAGCCTCTATTAATTTTATCACAACTAT…
SH53	Squalus acanthias	Spiny dogfish	100	Squalus suckleyi 99.0%; Galeus melastomus 99.0%	AGTACCGCCCTTAGCTTACTTATTCGCGCAGAATTAAGCCAACCCGGAACACTTCTGGGAGATGATCAAATCTATAATGTTATCGTGACTGCTCACGCTTTTGTAATAATCTTTTTTATAGTTATGCCTGTAATAATTGGTGGATTCGGAAACTGATTGGTGCCCTTAATAATCGGCGCACCAGATATGGCTTTTCCACGAATAAATAATATAAGCTTTTGACTATTACCCCCCTCCCTCCTATTACTTTTAGCCTCAGCTGGTGTTGAGGCAGGAGCCGGAACCGGCTGAACAGTCTACCCCCCTCTCGCAGGTAACATAGCCCATGCTGGCGCATCTGTAGATCTAGCCATCTTCTCACTCCATTTAGCTGGTATTTCCTCAATTTTAGCCTCTATT…
SH54	Squalus acanthias	Spiny dogfish	100	Squalus suckleyi 99.0%; Galeus melastomus 99.0%	AGTACCGCCCTTAGCTTACTTATTCGCGCAGAATTAAGCCAACCCGGAACACTTCTGGGAGATGATCAAATCTATAATGTTATCGTGACTGCTCACGCTTTTGTAATAATCTTTTTTATAGTTATGCCTGTAATAATTGGTGGATTCGGAAACTGATTGGTGCCCTTAATAATCGGCGCACCAGATATGGCTTTTCCACGAATAAATAATATAAGCTTTTGACTATTACCCCCCTCCCTCCTATTACTTTTAGCCTCAGCTGGTGTTGAGGCAGGAGCCGGAACCGGCTGAACAGTCTACCCCCCTCTCGCAGGTAACATAGCCCATGCTGGCGCATCTGTAGATCTAGCCATCTTCTCACTCCATTTAGCTGGTATTTCCTCAATTTTAGCCTCTATT…
SH55	Squalus acanthias	Spiny Dogfish	100	Squalus suckleyi 99.0%; Galeus melastomus 99.0%	ACTTATTCGCGCAGAATTAAGCCAACCCGGAACACTTCTGGGAGATGATCAAATCTATAATGTTATCGTGACTGCTCACGCTTTTGTAATAATCTTTTTTATAGTTATGCCTGTAATAATTGGTGGATTCGGAAACTGATTGGTGCCCTTAATAATCGGCGCACCAGATATGGCTTTTCCACGAATAAATAATATAAGCTTTTGACTATTACCCCCCTCCCTCCTATTACTTTTAGCCTCAGCTGGTGTTGAGGCAGGAGCCGGAACCGGCTGAACAGTCTACCCCCCTCTCGCAGGTAACATAGCCCATGCTGGCGCATCTGTAGATCTAGCCATCTTCTCACTCCATTTAGCTGGTATTTCCTCAATTTTAGCCTCTATTAATTTTATCACAACTAT…
SH56	Squalus acanthias	Spiny dogfish	100	Squalus suckleyi 99.0%; Galeus melastomus 99.0%	GTAGGTACCGCCCTTAGCTTACTTATTCGCGCAGAATTAAGCCAACCCGGAACACTTCTGGGAGATGATCAAATCTATAATGTTATCGTGACTGCTCACGCTTTTGTAATAATCTTTTTTATAGTTATGCCTGTAATAATTGGTGGATTCGGAAACTGATTGGTGCCCTTAATAATCGGCGCACCAGATATGGCTTTTCCACGAATAAATAATATAAGCTTTTGACTATTACCCCCCTCCCTCCTATTACTTTTAGCCTCAGCTGGTGTTGAGGCAGGAGCCGGAACCGGCTGAACAGTCTACCCCCCCCTCGCAGGTAACATAGCCCATGCTGGCGCATCTGTAGATCTAGCCATCTTCTCACTCCATTTAGCTGGTATTTCCTCAATTTTAGCCTCT…
SH57	Squalus acanthias	Spiny Dogfish	100	Squalus suckleyi 99.0%; Galeus melastomus 99.0%	CTTATTCGCGCAGAATTAAGCCAACCCGGAACACTTCTGGGAGATGATCAAATCTATAATGTTATCGTGACTGCTCACGCTTTTGTAATAATCTTTTTTATAGTTATGCCTGTAATAATTGGTGGATTCGGAAACTGATTGGTGCCCTTAATAATCGGCGCACCAGATATGGCTTTTCCACGAATAAATAATATAAGCTTTTGACTATTACCCCCCTCCCTCCTATTACTTTTAGCCTCAGCTGGTGTTGAGGCAGGAGCCGGAACCGGCTGAACAGTCTACCCCCCTCTCGCAGGTAACATAGCCCATGCTGGCGCATCTGTAGATCTAGCCATCTTCTCACTCCATTTAGCTGGTATTTCCTCAATTTTAGCCTCTATTAATTTTATCACAACTATT…
SH58	Squalus acanthias	Spiny Dogfish	99	Galeus melastomus 99.0%; Squalus suckleyi 99.0%	ACTTATTCGCGCAGAATTAAGCCAACCCGGAACACTTCTGGGAGATGATCAAATCTATAATGTTATCGTGACTGCTCACGCTTTTGTAATAATCTTTTTTATAGTTATGCCTGTAATAATTGGTGGATTCGGAAACTGATTGGTGCCCTTAATAATCGGCGCACCAGATATGGCTTTTCCACGAATAAATAATATAAGCTTTTGACTATTACCCCCCTCCCTCTTATTACTTTTAGCCTCAGCTGGTGTTGAGGCAGGAGCCGGAACCGGCTGAACAGTCTACCCCCCTCTCGCAGGTAACATAGCCCATGCTGGCGCATCTGTAGATCTAGCCATCTTCTCACTCCATTTAGCTGGTATTTCCTCAATTTTAGCCTCTATTAATTTTATCACAACTAT…
SH59	Squalus acanthias	Spiny Dogfish	100	Squalus suckleyi 99.0%; Galeus melastomus 99.0%	ACTTATTCGCGCAGAATTAAGCCAACCCGGAACACTTCTGGGAGATGATCAAATCTATAATGTTATCGTGACTGCTCACGCTTTTGTAATAATCTTTTTTATAGTTATGCCTGTAATAATTGGTGGATTCGGAAACTGATTGGTGCCCTTAATAATCGGCGCACCAGATATGGCTTTTCCACGAATAAATAATATAAGCTTTTGACTATTACCCCCCTCCCTCCTATTACTTTTAGCCTCAGCTGGTGTTGAGGCAGGAGCCGGAACCGGCTGAACAGTCTACCCCCCTCTCGCAGGTAACATAGCCCATGCTGGCGCATCTGTAGATCTAGCCATCTTCTCACTCCATTTAGCTGGTATTTCCTCAATTTTAGCCTCTATTAATTTTATCACAACTAT…
SH60	Squalus acanthias	Spiny Dogfish	99	Galeus melastomus 99.0%; Squalus suckleyi 99.0%	CTGAGCTTACTTATTCGCGCAGAATTAAGCCAACCCGGAACACTTCTGGGAGATGATCAAATCTATAATGTTATCGTGACTGCTCACGCTTTTGTAATAATCTTTTTTATAGTTATGCCTGTAATAATTGGTGGATTCGGAAACTGATTGGTGCCCTTAATAATCGGCGCACCAGATATGGCTTTTCCACGAATAAATAATATAAGCTTTTGACTATTACCCCCCTCCCTCCTATTACTTTTAGCCTCAGCTGGTGTTGAGGCAGGAGCCGGAACCGGCTGAACAGTCTACCCCCCTCTCGCAGGTAACATAGCCCATGCTGGCGCATCTGTAGATCTAGCCATCTTCTCACTCCATTTAGCTGGTATTTCCTCAATTTTAGCCTCTATTAATTTTATC…
SH61	Squalus acanthias	Spiny Dogfish	100	Squalus suckleyi 99.0%; Galeus melastomus 99.0%	GGCGTTACTTATTCGCGCAGAATTAAGCCAACCCGGAACACTTCTGGGAGATGATCAAATCTATAATGTTATCGTGACTGCTCACGCTTTTGTAATAATCTTTTTTATAGTTATGCCTGTAATAATTGGTGGATTCGGAAACTGATTGGTGCCCTTAATAATCGGCGCACCAGATATGGCTTTTCCACGAATAAATAATATAAGCTTTTGACTATTACCCCCCTCCCTCCTATTACTTTTAGCCTCAGCTGGTGTTGAGGCCGGAGCCGGAACCGGCTGAACAGTCTACCCCCCTCTCGCAGGTAACATAGCCCATGCTGGCGCATCTGTAGATCTAGCCATCTTCTCACTCCATTTAGCTGGTATTTCCTCAATTTTAGCCTCTATTAATTTTATCAC…
SH62	Squalus acanthias	Spiny Dogfish	99	Galeus melastomus 99.0%; Squalus suckleyi 99.0%	TTTATTTAATCTTTGGTGCATGAGCAGGAATAGTAGGTACCGCCCTTAGCTTACTTATTCGCGCAGAATTAAGCCAACCCGGAACACTTCTGGGAGATGATCAAATCTACAATGTTATCGTGACTGCTCACGCTTTTGTAATAATCTTTTTTATAGTTATGCCTGTAATAATTGGTGGATTCGGAAACTGATTGGTGCCATTAATAATCGGCGCACCAGATATGGCTTTTCCACGAATAAATAATATAAGCTTTTGACTATTACCCCCCTCCCTCCTATTACTTTTAGCCTCAGCTGGTGTTGAGGCAGGAGCCGGAACCGGCTGAACAGTCTACCCCCCTCTCGCAGGTAACATAGCCCATGCTGGCGCATCTGTAGATCTAGCCATCTTCTCACTCC…
SH63	Squalus acanthias	Spiny Dogfish	100	Squalus suckleyi 99.0%; Galeus melastomus 99.0%	TTACTTATTCGCGCAGAATTAAGCCAACCCGGAACACTTCTGGGAGATGATCAAATCTATAATGTTATCGTGACTGCTCACGCTTTTGTAATAATCTTTTTTATAGTTATGCCTGTAATAATTGGTGGATTCGGAAACTGATTGGTGCCCTTAATAATCGGCGCACCAGATATGGCTTTTCCACGAATAAATAATATAAGCTTTTGACTATTACCCCCCTCCCTCCTATTACTTTTAGCCTCAGCTGGTGTTGAGGCAGGAGCCGGAACCGGCTGAACAGTCTACCCCCCTCTCGCAGGTAACATAGCCCATGCTGGCGCATCTGTAGATCTAGCCATCTTCTCACTCCATTTAGCTGGTATTTCCTCAATTTTAGCCTCTATTAATTTTATCACAACT…
SH64	Squalus acanthias	Spiny Dogfish	100	Squalus suckleyi 99.0%; Galeus melastomus 99.0%	TGAGCTTACTTATTCGCGCAGAATTAAGCCAACCCGGAACACTTCTGGGAGATGATCAAATCTATAATGTTATCGTGACTGCTCACGCTTTTGTAATAATCTTTTTTATAGTTATGCCTGTAATAATTGGTGGATTCGGAAACTGATTGGTGCCCTTAATAATCGGCGCACCAGATATGGCTTTTCCACGAATAAATAATATAAGCTTTTGACTATTACCCCCCTCCCTCCTATTACTTTTAGCCTCAGCTGGTGTTGAGGCAGGAGCCGGAACCGGCTGAACAGTCTACCCCCCTCTCGCAGGTAACATAGCCCATGCTGGCGCATCTGTAGATCTAGCCATCTTCTCACTCCATTTAGCTGGTATTTCCTCAATTTTAGCCTCTATTAATTTTATCA…
SH65	Squalus acanthias	Spiny Dogfish	100	Squalus suckleyi 99.0%; Galeus melastomus 99.0%	TGACTTATTCGCGCAGAATTAAGCCAACCCGGAACACTTCTGGGAGATGATCAAATCTATAATGTTATCGTGACTGCTCACGCTTTTGTAATAATCTTTTTTATAGTTATGCCTGTAATAATTGGTGGATTCGGAAACTGATTGGTGCCCTTAATAATCGGCGCACCAGATATGGCTTTTCCACGAATAAATAATATAAGCTTTTGACTATTACCCCCCTCCCTCCTATTACTTTTAGCCTCAGCTGGTGTTGAGGCAGGAGCCGGAACCGGCTGAACAGTCTACCCCCCTCTCGCAGGTAACATAGCCCATGCTGGCGCATCTGTAGATCTAGCCATCTTCTCACTCCATTTAGCTGGTATTTCCTCAATTTTAGCCTCTATTAATTTTATCACAACT…
SH66	Scyliorhinus stellaris	Nursehound	100	none	GCCTACTAATTCGAGCTGAATTAGGTCAGCCGGGTTCACTTTTAGGTGATGATCAGATTTATAATGTAATCGTAACTGCCCATGCTTTCGTAATAATTTTCTTTATAGTTATACCAGTAATGATCGGTGGATTTGGAAACTGACTGGTACCCCTAATAATTGGAGCACCAGATATAGCCTTCCCTCGAATAAATAACATAAGCTTTTGACTCCTTCCACCCTCCTTTCTTCTCCTATTAGCCTCAGCAGGGGTAGAGGCCGGAGCAGGAACTGGGTGGACAGTTTATCCCCCATTAGCTGGTAATATAGCCCATGCCGGGGCATCCGTTGATTTAACTATCTTCTCCCTCCATCTAGCTGGTATTTCATCAATCTTAGCTTCAATTAATTTTATTACAA…
SH67	Mustelus asterias	Starry Smooth-hound	100	Mustelus manazo 99.0%; Mustelus stevensi 99.0%; Mustelus lenticulatus 99.%; Mustelus palumbes 99.0%; Mustelus antarcticus 99.0%; Mustelus schmitti 99.0%; Mustelus mento 98.0%	TGAGCCTTCTAATTCGAGCCGAACTGGGACAGCCAGGATCACTTTTAGGTGATGATCAGATTTACAATGTGATCGTGACCGCCCATGCTTTTGTAATAATCTTCTTTATGGTTATACCAATCATGATTGGTGGTTTTGGAAATTGACTGGTCCCCTTAATAATTGGTGCACCAGATATGGCTTTTCCACGAATAAATAACATAAGCTTCTGACTACTTCCACCATCATTTCTTCTCCTCCTCGCTTCTGCAGGAGTTGAAGCGGGAGCGGGTACTGGTTGAACAGTTTACCCACCACTAGCAAGCAATTTAGCTCATGCTGGGCCATCCGTTGATTTAGCCATCTTTTCCCTTCATTTAGCCGGTATTTCATCCATCTTAGCCTCAATTAATTTTATTA…
SH68	Prionace glauca	Blue Shark	100	Carcharodon carcharias 99.0%	CTAATTCGAGCTGAACTTGGGCAACCTGGATCTCTTTTAGGAGATGATCAGATTTATAATGTAATTGTAACCGCCCACGCTTTTGTAATAATCTTTTTTATGGTTATACCAATCATAATTGGTGGTTTCGGAAATTGACTAGTTCCTTTAATAATTGGAGCACCAGATATAGCCTTCCCACGAATAAATAACATAAGCTTCTGACTTCTTCCACCATCATTTCTTCTCCTCCTCGCCTCTGCTGGAGTTGAAGCCGGAGCAGGTACTGGTTGAACAGTTTATCCTCCATTAGCTAGTAACCTAGCACATGCTGGACCATCTGTTGATTTAGCTATTTTCTCTCTTCACTTAGCCGGTATTTCATCAATTTTAGCTTCAATTAACTTTATTACAACCATT…
SH69	Squalus acanthias	Spiny Dogfish	100	Squalus suckleyi 99.0%; Galeus melastomus 99.0%	TGACTTATTCGCGCAGAATTAAGCCAACCCGGAACACTTCTGGGAGATGATCAAATCTATAATGTTATCGTGACTGCTCACGCTTTTGTAATAATCTTTTTTATAGTTATGCCTGTAATAATTGGTGGATTCGGAAACTGATTGGTGCCCTTAATAATCGGCGCACCAGATATGGCTTTTCCACGAATAAATAATATAAGCTTTTGACTATTACCCCCCTCCCTCCTATTACTTTTAGCCTCAGCTGGTGTTGAGGCAGGAGCCGGAACCGGCTGAACAGTCTACCCCCCTCTCGCAGGTAACATAGCCCATGCTGGCGCATCTGTAGATCTAGCCATCTTCTCACTCCATTTAGCTGGTATTTCCTCAATTTTAGCCTCTATTAATTTTATCACAACT…
SH70	Squalus acanthias	Spiny Dogfish	100	Squalus suckleyi 99.0%; Galeus melastomus 99.0%	ACTTATTCGCGCAGAATTAAGCCAACCCGGAACACTTCTGGGAGATGATCAAATCTATAATGTTATCGTGACTGCTCACGCTTTTGTAATAATCTTTTTTATAGTTATGCCTGTAATAATTGGTGGATTCGGAAACTGATTGGTGCCCTTAATAATCGGCGCACCAGATATGGCTTTTCCACGAATAAATAATATAAGCTTTTGACTATTACCCCCCTCCCTCCTATTACTTTTAGCCTCAGCTGGTGTTGAGGCAGGAGCCGGAACCGGCTGAACAGTCTACCCCCCTCTCGCAGGTAACATAGCCCATGCTGGCGCATCTGTAGATCTAGCCATCTTCTCACTCCATTTAGCTGGTATTTCCTCAATTTTAGCCTCTATTAATTTTATCACAACTAT…
SH71	Squalus acanthias	Spiny Dogfish	99	Galeus melastomus 99.0%; Squalus suckleyi 99.0%	ACTTATTCGCGCAGAATTAAGCCAACCCGGAACACTTCTGGGAGATGATCAAATCTATAATGTTATCGTGACTGCTCACGCTTTTGTAATAATCTTTTTTATAGTTATGCCTGTAATAATTGGTGGATTCGGAAACTGATTGGTGCCCTTAATAATCGGCGCACCAGATATGGCTTTTCCACGAATAAATAATATAAGCTTTTGACTATTACCCCCCTCCCTCCTATTACTTTTAGCCTCAGCTGGTGTTGAGGCAGGAGCCGGAACCGGCTGAACAGTCTACCCCCCTCTCGCAGGTAACATAGCCCATGCTGGCGCATCTGTAGATCTAGCCATCTTCTCACTCCATTTAGCTGGTATTTCCTCAATTTTAGCCTCTATTAATTTTATCACAACTAT…
SH72	Mustelus asterias	Starry Smooth-hound	100	Mustelus manazo 99.0%; Mustelus stevensi 99.0%; Mustelus lenticulatus 99.%; Mustelus palumbes 99.0%; Mustelus antarcticus 99.0%; Mustelus schmitti 99.0%; Mustelus mento 98.0%	TCTAATTCGAGCCGAACTGGGACAGCCAGGATCACTTTTAGGTGATGATCAGATTTACAATGTGATCGTGACCGCCCATGCTTTTGTAATAATCTTCTTTATGGTTATACCAATCATGATTGGTGGTTTTGGAAATTGACTGGTCCCCTTAATAATTGGTGCACCAGATATGGCTTTTCCACGAATAAATAATATAAGCTTCTGACTACTTCCACCATCATTTCTTCTCCTCCTCGCTTCTGCAGGAGTTGAAGCGGGAGCGGGTACTGGTTGAACAGTTTACCCACCACTAGCAAGCAATTTAGCTCATGCTGGGCCATCCGTTGATTTAGCCATCTTTTCCCTTCATTTAGCCGGTATTTCATCCATCTTAGCCTCAATTAATTTTATTACAACCAT…
SH73	Squalus acanthias	Spiny Dogfish	100	Squalus suckleyi 99.0%; Galeus melastomus 99.0%	TGAGCTTACTTATTCGCGCAGAATTAAGCCAACCCGGAACACTTCTGGGAGATGATCAAATCTATAATGTTATCGTGACTGCTCACGCTTTTGTAATAATCTTTTTTATAGTTATGCCTGTAATAATTGGTGGATTCGGAAACTGATTGGTGCCCTTAATAATCGGCGCACCAGATATGGCTTTTCCACGAATAAATAATATAAGCTTTTGACTATTACCCCCCTCCCTCCTATTACTTTTAGCCTCAGCTGGTGTTGAGGCAGGAGCCGGAACCGGCTGAACAGTCTACCCCCCTCTCGCAGGTAACATAGCCCATGCTGGCGCATCTGTAGATCTAGCCATCTTCTCACTCCATTTAGCTGGTATTTCCTCAATTTTAGCCTCTATTAATTTTATCA…
SH74	Squalus acanthias	Spiny Dogfish	100	Squalus suckleyi 99.0%; Galeus melastomus 99.0%	CTTATTCGCGCAGAATTAAGCCAACCCGGAACACTTCTGGGAGATGATCAAATCTATAATGTTATCGTGACTGCTCACGCTTTTGTAATAATCTTTTTTATAGTTATGCCTGTAATAATTGGTGGATTCGGAAACTGATTGGTGCCCTTAATAATCGGCGCACCAGATATGGCTTTTCCACGAATAAATAATATAAGCTTTTGACTATTACCCCCCTCCCTCCTATTACTTTTAGCCTCAGCTGGTGTTGAGGCAGGAGCCGGAACCGGCTGAACAGTCTACCCCCCTCTCGCAGGTAACATAGCCCATGCTGGCGCATCTGTAGATCTAGCCATCTTCTCACTCCATTTAGCTGGTATTTCCTCAATTTTAGCCTCTATTAATTTTATCACAACTATT…
SH75	Squalus acanthias	Spiny Dogfish	99	Squalus suckleyi 99.0%; Galeus melastomus 99.0%	TATTCGCGCAGAATTAAGCCAACCCGGAACACTTCTGGGAGATGATCAAATCTATAATGTTATCGTGACTGCTCACGCTTTTGTAATAATCTTTTTTATAGTTATGCCTGTAATAATTGGTGGATTCGGAAACTGATTGGTGCCCTTAATAATCGGCGCACCAGATATGGCTTTTCCACGAATAAATAATATAAGCTTCTGACTATTACCCCCCTCCCTCCTATTACTTTTAGCCTCAGCTGGTGTTGAGGCAGGAGCCGGAACCGGCTGAACAGTCTACCCCCCTCTCGCAGGTAACATAGCCCATGCTGGCGCATCTGTAGATCTAGCCATCTTCTCACTCCATTTAGCTGGTATTTCCTCAATTTTAGCCTCTATTAATTTTATCACAACTATTAT…
	*There is also a match with the same level of homology to a single G. melastomus sequence. This species is a similar size and has an overlapping distribution with S acanthius, but bleongs to a completely differenr order of sharks. Therefore this record is considered as a misidentifcation and the sequences is matched to S.acanthius, which is also consistent with the rest of high matching records o…
