# Supplementary material for: Using DNA Barcoding to Investigate Patterns of Species Utilisation in UK Shark Products Reveals Threatened Species on Sale
Source: Sci Rep. 2019 Jan 31;9:1028. doi: 10.1038/s41598-018-38270-3 (PMC6355914; doi:10.1038/s41598-018-38270-3)
Supplement: Supplementary file 2 — Supplementary Information 2 [file 41598_2018_38270_MOESM2_ESM.xlsx]

## Sheet: 1. Sampling Details
Sample Name	Location	Retail Type
A	UK	Wholesaler
B	UK	Wholesaler
C	UK	Wholesaler
D	UK	Wholesaler
F	UK	Wholesaler
G	UK	Wholesaler
H	UK	Wholesaler
I	UK	Wholesaler
K	UK	Wholesaler
L	UK	Wholesaler
IL01	UK	Illegal seizure from Mozambique
IL02	UK	Illegal seizure from Mozambique
IL03	UK	Illegal seizure from Mozambique
IL04	UK	Illegal seizure from Mozambique
IL05	UK	Illegal seizure from Mozambique
IL06	UK	Illegal seizure from Mozambique
IL07	UK	Illegal seizure from Mozambique
IL08	UK	Illegal seizure from Mozambique
IL09	UK	Illegal seizure from Mozambique
IL10	UK	Illegal seizure from Mozambique
IL12	UK	Illegal seizure from Mozambique
IL13	UK	Illegal seizure from Mozambique
IL15	UK	Illegal seizure from Mozambique
IL17	UK	Illegal seizure from Mozambique
IL18	UK	Illegal seizure from Mozambique
IL19	UK	Illegal seizure from Mozambique
IL20	UK	Illegal seizure from Mozambique
IL21	UK	Illegal seizure from Mozambique
IL22	UK	Illegal seizure from Mozambique
IL23	UK	Illegal seizure from Mozambique
IL24	UK	Illegal seizure from Mozambique
IL25	UK	Illegal seizure from Mozambique
IL26	UK	Illegal seizure from Mozambique
IL27	UK	Illegal seizure from Mozambique
IL28	UK	Illegal seizure from Mozambique
IL29	UK	Illegal seizure from Mozambique

## Sheet: 2. BOLD
BOLD sample ID (specices level database) and other species mataches. Searches conducted 07/08/2018. Barcode sequence generated from each product is included from product in the final column.
Sample Name	Top Match	Identity %	Common Name	Other species matches >98%	Tree Based Identification	Sequence
A	Carcharhinus spp.	C. amblyrhynchos 100%; C. limbatus 100%; C. leiodon 100%	Requiem/Whaler	C. tilstoni 98.2%; C. sorrah 98.2%; C. obscurus 98.2%, C. longimanus 98.2%	Carcharhinus spp.	TGGTGCATGAGCAGGTATAGTTGGAACAGCCCTAAGTCTCCTAATTCGAGCTGAACTTGGGCAACCTGGATCACTTTTAGGGGATGATCAGATTTATAATGTAATCGTAACT
B	Sphyrna lewini	100	Scalloped Hammerhead	none (in top 99 above 98%)	Sphyrna lewini	CCTTTACCTAATTTTTGGTGCATGAGCAGGAATAATTGGAACAGCCCTAAGTCTTCTAATTCGAGCTGAACTTGGACAACCAGGATCTCTTTTAGGAGATGATCAGATTTATAATGTAATTGTAACT
C	< 99 % homology	Sphyrna tiburo 97.56%	Bonnethead	none (in top 99 above 98%)	Uncertain	GCATGAGCAGGAATAATTGGAACAGCCCTAAGTCTCTTAATTCGAGCTGAACTTGGGCAACCAGGTTCTCTTTTAGGAGATGACCAGATTTATAATGTAATTGTAACCGCCCACGCTTTTGTAAT
D	Sphyrna lewini	99.12	Scalloped Hammerhead	none (in top 99 above 98%)	Sphyrna lewini	GGAATAATTGGAACAGCCCTAAGTCTTCTAATTCGAGCTGAACTTGGACAACCAGGATCTCTTTTAGGAGATGATCAGATTTATAATGTAATTGTAACTGCCCACGCTTTTGTAAT
F	Sphyrna lewini	100	Scalloped Hammerhead	none (in top 99 above 98%)	Sphyrna lewini	AATTTTTGGTGCATGAGCAGGAATAATTGGAACAGCCCTAAGTCTTCTAATTCGAGCTGAACTTGGACAACCAGGATCTCTTTTAGGAGATGATCAGATTTATAATGTAATTGTAACT
G	Sphyrna lewini	99.21	Scalloped Hammerhead	none (in top 99 above 98%)	Sphyrna lewini	CCTTTACCTAATTTTTGGTGCATGAGCAGGAATAATTGGAACAGCCCTAAGTCTTCTAATTCGAGCTGAACTTGGACAACCAGGATCTCTCTTAGGAGATGATCAGATTTATAATGTAATTGTAACT
H	Sphyrna tudes	100	Smalleye hammerhead	Sphyrna tiburo 98.25%	Sphyrna lewini	TTTTGGTGCATGAGCAGGAATAATTGGAACAGCCCTAAGTCTTTTAATTCGAGCTGAACTTGGGCAACCAGGTTCTCTCTTAGGAGACGATCAGATTTATAATGTAATTGTAACT
I	Carcharhinus spp.	C. brevipinna 99.02%; C. brachyurus 99.2%	Requiem/Whaler	none (in top 99 above 98%)	Carcharhinus spp.	GCAGGTATAGTTGGAACAGCCCTAAGTCTCCTTATTCGAGCTGAACTTGGGCAACCTGGATCACTTTTAGGAGATGATCAGATCTACAATGTAATCGTAACC
K	Isurus oxyrinchus	100	Shortfin mako	none (in top 99 above 98%)	Isurus oxyrinchus	CAGGAATGGTAGGGACAGCCCTAAGCCTTTTAATTCGTGCCGAACTGGGTCAGCCTGGTTCCCTCCTAGGGGATGATCATATTTATAATGTTATTGTAACC
L	Isurus oxyrinchus	100	Shortfin mako	none (in top 99 above 98%)	Isurus oxyrinchus	CAGGAATGGTAGGAACAGCCCTAAGCCTTTTAATTCGTGCCGAACTGGGTCAGCCTGGTTCCCTCCTAGGGGATGATCAGATTTATAATGTTATTGTAACC
IL01	Carcharhinus brevipinna	100	Spinner shark	none (in top 99 above 98%)	Carcharhinus brevipinna	CCTTTACCTGATTTTTGGTGCATGAGCAGGTATAGTTGGAACAGCCCTAAGTCTCCTTATTCGAGCTGAACTTGGGCAACCTGGATCACTTTTAGGGGATGATCAGATCTACAATGTAATCGTAACC
IL02	Carcharhinus spp.	C. ambionensis 100%; C. brevipinna 100%; C. leiodon 100%	Requiem/Whaler	C. melanopterus 98.39%; C. acronotus 98.29%	Carcharhinus spp.	CCTTTACTTGATTTTTGGTGCATGAGCAGGTATAGTTGGAACAGCCCTAAGTCTTCTAATTCGAGCTGAACTTGGACAACCTGGATCACTTTTAGGGGATGATCAGATCTACAATGTAATCGTAACC
IL03	Carcharhinus spp.	C. amblyrhynchoides 100; C. limbatus 100%; C. tistoni 100%; C. leucas 100; C. leiodon 100%	Requiem/Whaler	none (in top 99 above 98%)	Carcharhinus spp.	CCTTTACCTAATTTTTGGTGCATGAGCAGGTATAGTCGGAACAGCCCTAAGTCTCCTAATTCGAGCTGAACTTGGGCAACCTGGATCACTTTTAGGGGATGATCAGATTTATAATGTAATCGTAACC
IL04	Carcharhinus spp.	C. amblyrhynchoides 100; C. limbatus 100%; C. tistoni 100%; C. leiodon 100%	Requiem/Whaler	none (in top 99 above 98%)	Carcharhinus spp.	CCTTTACCTAATTTTTGGTGCATGAGCAGGTATAGTCGGAACAGCCCTAAGTCTCCTAATTCGAGCTGAACTTGGGCAACCTGGATCACTTTTAGGGGATGATCAGATTTATAATGTAATCGTAACC
IL05	Carcharhinus leucas	100	Bull shark	none (in top 99 above 98%)	Carcharhinus leucas	CCTTTATCTGATTTTTGGTGCATGAGCAGGTATAGTTGGTACAGCCCTAAGTCTCCTAATTCGAGCTGAACTTGGACAACCTGGATCACTTTTAGGAGATGATCAGATCTATAATGTAATCGTAACT
IL06	Carcharhinus spp.	C. amblyrhynchos 100%; C. limbatus 100%; C. leiodon 100%	Requiem/Whaler	C. amblyrhynchoides 98.85%; C. obscurus 98.41%; C. galapagensis 98.41%; C. altimus 98.41%; C. plumbeus 98.41%; C. macloti 98.41%	Carcharhinus spp.	CCTTTACCTGATTTTTGGTGCATGAGCAGGTATAGTTGGAACAGCCCTAAGTCTCCTAATTCGAGCTGAACTTGGGCAACCTGGATCACTTTTAGGGGATGATCAGATTTATAATGTAATCGTAACT
IL07	Carcharhinus spp.	C. amblyrhynchos 100%; C. limbatus 100%; C. leiodon 100%	Requiem/Whaler	C. amblyrhynchoides 98.85%; C. obscurus 98.41%; C. galapagensis 98.41%; C. altimus 98.41%; C. plumbeus 98.41%; C. macloti 98.41%	Carcharhinus spp.	CCTTTACCTGATTTTTGGTGCATGAGCAGGTATAGTTGGAACAGCCCTAAGTCTCCTAATTCGAGCTGAACTTGGGCAACCTGGATCACTTTTAGGGGATGATCAGATTTATAATGTAATCGTAACT
IL08	Carcharhinus spp.	C. ambionensis 100%; C. brevipinna 100%; C. leiodon 100%	Requiem/Whaler	C. melanopterus 98.39%; C. acronotus 98.29%	Carcharhinus spp.	CCTTTACTTGATTTTTGGTGCATGAGCAGGTATAGTTGGAACAGCCCTAAGTCTTCTAATTCGAGCTGAACTTGGACAACCTGGATCACTTTTAGGGGATGATCAGATCTACAATGTAATCGTAACC
IL09	Carcharhinus leucas	100	Bull shark	none (in top 99 above 98%)	Carcharhinus leucas	CCTTTATCTGATTTTTGGTGCATGAGCAGGTATAGTTGGTACAGCCCTAAGTCTCCTAATTCGAGCTGAACTTGGACAACCTGGATCACTTTTAGGAGATGATCAGATCTATAATGTAATCGTAACT
IL10	Carcharhinus spp.	C. ambionensis 100%; C. brevipinna 100%; C. leiodon 100%	Requiem/Whaler	C. melanopterus 98.39%; C. acronotus 98.29%	Carcharhinus spp.	CCTTTACTTGATTTTTGGTGCATGAGCAGGTATAGTTGGAACAGCCCTAAGTCTTCTAATTCGAGCTGAACTTGGACAACCTGGATCACTTTTAGGGGATGATCAGATCTACAATGTAATCGTAACC
IL12	Carcharhinus spp.	C. ambionensis 100%; C. brevipinna 100%; C. leiodon 100%	Requiem/Whaler	C. melanopterus 98.39%; C. acronotus 98.29%	Carcharhinus spp.	CCTTTACTTGATTTTTGGTGCATGAGCAGGTATAGTTGGAACAGCCCTAAGTCTTCTAATTCGAGCTGAACTTGGACAACCTGGATCACTTTTAGGGGATGATCAGATCTACAATGTAATCGTAACC
IL13	Carcharhinus leucas	100	Bull shark	C. sorrah 98.25%	Carcharhinus leucas	TTTTGGTGCATGAGCAGGTATAGTTGGTACAGCCCTAAGTCTCCTAATTCGAGCTGAACTTGGACAACCTGGATCACTTTTAGGAGATGATCAGATCTATAATGTAATCGTAACT
IL15	Carcharhinus leucas	100	Bull shark	none (in top 99 above 98%)	Carcharhinus leucas	CCTTTATCTGATTTTTGGTGCATGAGCAGGTATAGTTGGTACAGCCCTAAGTCTCCTAATTCGAGCTGAACTTGGACAACCTGGATCACTTTTAGGAGATGATCAGATCTATAATGTAATCGTAACT
IL17	Carcharhinus spp.	C. brevipinna 100%; C. falciformis 100%	Requiem/Whaler	none (in top 99 above 98%)	Carcharinus brevipinna	TTTACCTGATTTTTGGTGCATGAGCAGGTATAGTTGGAACAGCCCTAAGTCTCCTTATTCGAGCTGAACTTGGGCAACCTGGATCACTTTTAGGGGATGATCAGATCTACAATGTAATCGTAACC
IL18	Carcharhinus spp.	C. amblyrhynchos 100%; C. tilstoni 100%; C. limbatus 100%; C. leiodon 100%	Requiem/Whaler	none (in top 99 above 98%)	Carcharhinus spp.	TTTACCTAATTTTTGGTGCATGAGCAGGTATAGTCGGAACAGCCCTAAGTCTCCTAATTCGAGCTGAACTTGGGCAACCTGGATCACTTTTAGGGGATGATCAGATTTATAATGTAATCGTAACC
IL19	None	C. obscurus 100%; C. macloti 100%; C. galapagensis 100%; C. longimanus 100%; Rhizoprionodon taylori 100%	Requiem/Whaler	none (in top 99 above 98%)	Uncertain	CTGATTTTTGGTGCATGAGCAGGTATAGTTGGAACAGCCCTAAGTCTCCTAATTCGAGCTGAACTTGGGCAACCTGGATCACTTTTAGGAGATGATCAGATTTATAATGTAATCGTAACC
IL20	Carcharhinus leucas	100	Bull shark	none (in top 99 above 98%)	Carcharhinus leucas	CCTTTATCTGATTTTAGGTGCATGAGCAGGTATAGTTGGTACAGCCCTAAGTCTCCTAATTCGAGCTGAACTTGGACAACCTGGATCACTTTTAGGAGATGATCAGATCTATAATGTAATCGTAACT
IL21	Carcharhinus spp.	C. amblyrhynchoides 100; C. limbatus 100%; C. tistoni 100%; C. leucas 100; C. leiodon 100%	Requiem/Whaler	none (in top 99 above 98%)	Carcharhinus spp.	CCTTTACCTAATTTTTGGTGCATGAGCAGGTATAGTCGGAACAGCCCTAAGTCTCCTAATTCGAGCTGAACTTGGGCAACCTGGATCACTTTTAGGGGATGATCAGATTTATAATGTAATCGTAACC
IL22	Carcharhinus leucas	100	Bull shark	none (in top 99 above 98%)	Carcharhinus leucas	CCTTTATCTGATTTTTGGTGCATGAGCAGGTATAGTTGGTACAGCCCTAAGTCTCCTAATTCGAGCTGAACTTGGACAACCTGGATCACTTTTAGGAGATGATCAGATCTATAATGTAATCGTAACT
IL23	Carcharhinus spp.	C. amblyrhynchoides 100; C. limbatus 100%; C. tistoni 100%; C. leucas 100; C. leiodon 100%	Requiem/Whaler	none (in top 99 above 98%)	Carcharhinus spp.	TCGAGCTGAACTTGGGCAACCTGGATCACTTTTAGGGGATGATCAGATTTATAATGTAATCCTTTACCTAATTTTTGGTGCATGAGCAGGTATAGTCGGAACAGCCCTAAGTCTCCTAATCGTAACC
IL24	Carcharhinus leucas	100	Bull shark	C. sorrah 98.2%	Carcharhinus leucas	GGTGCATGAGCAGGTATAGTTGGTACAGCCCTAAGTCTCCTAATTCGAGCTGAACTTGGACAACCTGGATCACTTTTAGGAGATGATCAGATCTATAATGTAATCGTAACT
IL25	Carcharhinus spp.	C. ambionensis 100%; C. brevipinna 100%; C. leiodon 100%	Requiem/Whaler	C. acronotus 98.15%; C. brachyurus 98.15%; C. falciformis 98.15%	Carcharhinus spp.	GCATGAGCAGGTATAGTTGGAACAGCCCTAAGTCTTCTAATTCGAGCTGAACTTGGACAACCTGGATCACTTTTAGGGGATGATCAGATCTACAATGTAATCGTAACC
IL26	Carcharhinus spp.	C. amblyrhynchoides 100; C. limbatus 100%; C. tistoni 100%; C. leucas 100	Requiem/Whaler	none (in top 99 above 98%)	Carcharhinus spp.	TTTTTGGTGCATGAGCAGGTATAGTCGGAACAGCCCTAAGTCTCCTAATTCGAGCTGAACTTGGGCAACCTGGATCACTTTTAGGGGATGATCAGATTTATAATGTAATCGTAACC
IL27	Carcharhinus leucas	100	Bull shark	none (in top 99 above 98%)	Carcharhinus leucas	CCTTTATCTGATTTTTGGTGCATGAGCAGGTATAGTTGGTACAGCCCTAAGTCTCCTAATTCGAGCTGAACTTGGACAACCTGGATCACTTTTAGGAGATGATCAGATCTATAATGTAATCGTAACT
IL28	Carcharhinus leucas	100	Bull shark	none (in top 99 above 98%)	Carcharhinus leucas	CCTTTATCTGATTTTTGGTGCATGAGCAGGTATAGTTGGTACAGCCCTAAGTCTCCTAATTCGAGCTGAACTTGGACAACCTGGATCACTTTTAGGAGATGATCAGATCTATAATGTAATCGTAACT
IL29	Carcharhinus spp.	C. brevipinna 100%; C. falciformis 100%	Requiem/Whaler	none (in top 99 above 98%)	Carcharinus brevipinna	CCTTTACCTGATTTTTGGTGCATGAGCAGGTATAGTTGGAACAGCCCTAAGTCTCCTTATTCGAGCTGAACTTGGGCAACCTGGATCACTTTTAGGGGATGATCAGATCTACAATGTAATCGTAACC

## Sheet: 3. GenBank
GenBank sample ID (BLASTn) and other species mataches. Searches conducted 07/08/2018. Barcode sequence generated from each product is included from product in the final column.
Sample Name	BLAST Top Match	Identity %	Common Name	Other species matches >98%	Sequence
A	Carcharhinus spp.	C. amblyrhynchos 100%; C. limbatus 100%; C. leiodon 100%	Requiem/Whaler	Lots of species at 99% - Hydrolagus novaezealandiae 99%; C. sorrah 99%, C. tilstoni 99%; C. brevipinna 99%, C. altimus 99%; C. plumbeus 99%; C. longimanus 99%; C. obscurus 99%; C. macloti 99%	TGGTGCATGAGCAGGTATAGTTGGAACAGCCCTAAGTCTCCTAATTCGAGCTGAACTTGGGCAACCTGGATCACTTTTAGGGGATGATCAGATTTATAATGTAATCGTAACT
B	Sphyrna lewini	100	Scalloped Hammerhead	none	CCTTTACCTAATTTTTGGTGCATGAGCAGGAATAATTGGAACAGCCCTAAGTCTTCTAATTCGAGCTGAACTTGGACAACCAGGATCTCTTTTAGGAGATGATCAGATTTATAATGTAATTGTAACT
C	< 99 % homology	98	Bonnethead	none	GCATGAGCAGGAATAATTGGAACAGCCCTAAGTCTCTTAATTCGAGCTGAACTTGGGCAACCAGGTTCTCTTTTAGGAGATGACCAGATTTATAATGTAATTGTAACCGCCCACGCTTTTGTAAT
D	Sphyrna lewini	99	Scalloped Hammerhead	none	GGAATAATTGGAACAGCCCTAAGTCTTCTAATTCGAGCTGAACTTGGACAACCAGGATCTCTTTTAGGAGATGATCAGATTTATAATGTAATTGTAACTGCCCACGCTTTTGTAAT
F	Sphyrna lewini	100	Scalloped Hammerhead	none	AATTTTTGGTGCATGAGCAGGAATAATTGGAACAGCCCTAAGTCTTCTAATTCGAGCTGAACTTGGACAACCAGGATCTCTTTTAGGAGATGATCAGATTTATAATGTAATTGTAACT
G	Sphyrna lewini	99	Scalloped Hammerhead	none	CCTTTACCTAATTTTTGGTGCATGAGCAGGAATAATTGGAACAGCCCTAAGTCTTCTAATTCGAGCTGAACTTGGACAACCAGGATCTCTCTTAGGAGATGATCAGATTTATAATGTAATTGTAACT
H	Sphyrna tudes	100	Smalleye hammerhead	Sphyrna tiburo 98%	TTTTGGTGCATGAGCAGGAATAATTGGAACAGCCCTAAGTCTTTTAATTCGAGCTGAACTTGGGCAACCAGGTTCTCTCTTAGGAGACGATCAGATTTATAATGTAATTGTAACT
I	Carcharhinus spp.	C. brevipinna 99%; C. brachyurus 99%; C. sorrah 99%; C. falciformis 99%	Requiem/Whaler	C. acrontus 98%; C. isodon 98%	GCAGGTATAGTTGGAACAGCCCTAAGTCTCCTTATTCGAGCTGAACTTGGGCAACCTGGATCACTTTTAGGAGATGATCAGATCTACAATGTAATCGTAACC
K	Isurus oxyrinchus	99	Shortfin mako	none	CAGGAATGGTAGGGACAGCCCTAAGCCTTTTAATTCGTGCCGAACTGGGTCAGCCTGGTTCCCTCCTAGGGGATGATCATATTTATAATGTTATTGTAACC
L	Isurus oxyrinchus	100	Shortfin mako	none	CAGGAATGGTAGGAACAGCCCTAAGCCTTTTAATTCGTGCCGAACTGGGTCAGCCTGGTTCCCTCCTAGGGGATGATCAGATTTATAATGTTATTGTAACC
IL01	Carcharhinus spp.	C. brevipinna 100%; C. sorrah 100%; C. falciformis 100%	Requiem/Whaler	C. limbatus 99%; C. brachyrus 99%; C. amblyrhynchos 98%; C. altimus 98%	CCTTTACCTGATTTTTGGTGCATGAGCAGGTATAGTTGGAACAGCCCTAAGTCTCCTTATTCGAGCTGAACTTGGGCAACCTGGATCACTTTTAGGGGATGATCAGATCTACAATGTAATCGTAACC
IL02	Carcharhinus ambionensis	100	Pigeye shark	C. acrontus 98%; C. brachyurus 98%	CCTTTACTTGATTTTTGGTGCATGAGCAGGTATAGTTGGAACAGCCCTAAGTCTTCTAATTCGAGCTGAACTTGGACAACCTGGATCACTTTTAGGGGATGATCAGATCTACAATGTAATCGTAACC
IL03	Carcharhinus spp.	C. amblyrhynchoides 100; C. limbatus 100%; C. tistoni 100%; C. leiodon 100%; C. brevipinna 100%	Requiem/Whaler	Lots of species at 98%	CCTTTACCTAATTTTTGGTGCATGAGCAGGTATAGTCGGAACAGCCCTAAGTCTCCTAATTCGAGCTGAACTTGGGCAACCTGGATCACTTTTAGGGGATGATCAGATTTATAATGTAATCGTAACC
IL04	Carcharhinus spp.	C. amblyrhynchoides 100; C. limbatus 100%; C. tistoni 100%; C. leiodon 100%; C. brevipinna 100%	Requiem/Whaler	Lots of species at 98%	CCTTTACCTAATTTTTGGTGCATGAGCAGGTATAGTCGGAACAGCCCTAAGTCTCCTAATTCGAGCTGAACTTGGGCAACCTGGATCACTTTTAGGGGATGATCAGATTTATAATGTAATCGTAACC
IL05	Carcharhinus leucas	100	Bull shark	C. sorrah 98%	CCTTTATCTGATTTTTGGTGCATGAGCAGGTATAGTTGGTACAGCCCTAAGTCTCCTAATTCGAGCTGAACTTGGACAACCTGGATCACTTTTAGGAGATGATCAGATCTATAATGTAATCGTAACT
IL06	Carcharhinus amblyrhynchos	100	Grey reef shark	Lots of species at 99%	CCTTTACCTGATTTTTGGTGCATGAGCAGGTATAGTTGGAACAGCCCTAAGTCTCCTAATTCGAGCTGAACTTGGGCAACCTGGATCACTTTTAGGGGATGATCAGATTTATAATGTAATCGTAACT
IL07	Carcharhinus amblyrhynchos	100	Grey reef shark	Lots of species at 99%	CCTTTACCTGATTTTTGGTGCATGAGCAGGTATAGTTGGAACAGCCCTAAGTCTCCTAATTCGAGCTGAACTTGGGCAACCTGGATCACTTTTAGGGGATGATCAGATTTATAATGTAATCGTAACT
IL08	Carcharhinus ambionensis	100	Pigeye shark	C. acrontus 98%; C. brachyurus 98%	CCTTTACTTGATTTTTGGTGCATGAGCAGGTATAGTTGGAACAGCCCTAAGTCTTCTAATTCGAGCTGAACTTGGACAACCTGGATCACTTTTAGGGGATGATCAGATCTACAATGTAATCGTAACC
IL09	Carcharhinus leucas	100	Bull shark	C. sorrah 98%	CCTTTATCTGATTTTTGGTGCATGAGCAGGTATAGTTGGTACAGCCCTAAGTCTCCTAATTCGAGCTGAACTTGGACAACCTGGATCACTTTTAGGAGATGATCAGATCTATAATGTAATCGTAACT
IL10	Carcharhinus ambionensis	100	Pigeye shark	C. acrontus 98%; C. brachyurus 98%	CCTTTACTTGATTTTTGGTGCATGAGCAGGTATAGTTGGAACAGCCCTAAGTCTTCTAATTCGAGCTGAACTTGGACAACCTGGATCACTTTTAGGGGATGATCAGATCTACAATGTAATCGTAACC
IL12	Carcharhinus ambionensis	100	Pigeye shark	C. acrontus 98%; C. brachyurus 98%	CCTTTACTTGATTTTTGGTGCATGAGCAGGTATAGTTGGAACAGCCCTAAGTCTTCTAATTCGAGCTGAACTTGGACAACCTGGATCACTTTTAGGGGATGATCAGATCTACAATGTAATCGTAACC
IL13	Carcharhinus leucas	100	Bull shark	C. sorrah 98%	TTTTGGTGCATGAGCAGGTATAGTTGGTACAGCCCTAAGTCTCCTAATTCGAGCTGAACTTGGACAACCTGGATCACTTTTAGGAGATGATCAGATCTATAATGTAATCGTAACT
IL15	Carcharhinus leucas	100	Bull shark	C. sorrah 98%	CCTTTATCTGATTTTTGGTGCATGAGCAGGTATAGTTGGTACAGCCCTAAGTCTCCTAATTCGAGCTGAACTTGGACAACCTGGATCACTTTTAGGAGATGATCAGATCTATAATGTAATCGTAACT
IL17	Carcharhinus spp.	C. brevipinna 100%; C. sorrah 100%; C. falciformis 100%	Requiem/Whaler	C. limbatus 99%; C. brachyrus 99%; C. amblyrhynchos 98%; C. altimus 98%	TTTACCTGATTTTTGGTGCATGAGCAGGTATAGTTGGAACAGCCCTAAGTCTCCTTATTCGAGCTGAACTTGGGCAACCTGGATCACTTTTAGGGGATGATCAGATCTACAATGTAATCGTAACC
IL18	Carcharhinus spp.	C. amblyrhynchoides 100; C. limbatus 100%; C. tistoni 100%; C. leiodon 100%; C. brevipinna 100%	Requiem/Whaler	Lots of species at 98%	TTTACCTAATTTTTGGTGCATGAGCAGGTATAGTCGGAACAGCCCTAAGTCTCCTAATTCGAGCTGAACTTGGGCAACCTGGATCACTTTTAGGGGATGATCAGATTTATAATGTAATCGTAACC
IL19	None	C. obscurus 100%; C. macloti 100%; C. galapagensis 100%; Cetorhinus maximus 100%; Alopias superciliosus 100%; Alopias vulpinus 100%	Requiem/Whaler	lots of species at 99%	CTGATTTTTGGTGCATGAGCAGGTATAGTTGGAACAGCCCTAAGTCTCCTAATTCGAGCTGAACTTGGGCAACCTGGATCACTTTTAGGAGATGATCAGATTTATAATGTAATCGTAACC
IL20	Carcharhinus leucas	100	Bull shark	none	CCTTTATCTGATTTTAGGTGCATGAGCAGGTATAGTTGGTACAGCCCTAAGTCTCCTAATTCGAGCTGAACTTGGACAACCTGGATCACTTTTAGGAGATGATCAGATCTATAATGTAATCGTAACT
IL21	Carcharhinus spp.	C. amblyrhynchoides 100; C. limbatus 100%; C. tistoni 100%; C. leiodon 100%; C. brevipinna 100%	Requiem/Whaler	lots of species at 98%	CCTTTACCTAATTTTTGGTGCATGAGCAGGTATAGTCGGAACAGCCCTAAGTCTCCTAATTCGAGCTGAACTTGGGCAACCTGGATCACTTTTAGGGGATGATCAGATTTATAATGTAATCGTAACC
IL22	Carcharhinus leucas	100	Bull shark	C. sorrah 98%	CCTTTATCTGATTTTTGGTGCATGAGCAGGTATAGTTGGTACAGCCCTAAGTCTCCTAATTCGAGCTGAACTTGGACAACCTGGATCACTTTTAGGAGATGATCAGATCTATAATGTAATCGTAACT
IL23	Carcharhinus spp.	C. amblyrhynchoides 100; C. melanopterus 100%; C. limbatus 100%; C. tistoni 100%; C. leiodon 100%; C. brevipinna 100%	Requiem/Whaler	lots of species at 98%	TCGAGCTGAACTTGGGCAACCTGGATCACTTTTAGGGGATGATCAGATTTATAATGTAATCCTTTACCTAATTTTTGGTGCATGAGCAGGTATAGTCGGAACAGCCCTAAGTCTCCTAATCGTAACC
IL24	Carcharhinus leucas	100	Bull shark	C. sorrah 98%; Triaenodon obesus 98%	GGTGCATGAGCAGGTATAGTTGGTACAGCCCTAAGTCTCCTAATTCGAGCTGAACTTGGACAACCTGGATCACTTTTAGGAGATGATCAGATCTATAATGTAATCGTAACT
IL25	Carcharhinus ambionensis	100	Pigeye shark	C. acronotus 98%; C. brachyurus 98%; C. falciformis 98%	GCATGAGCAGGTATAGTTGGAACAGCCCTAAGTCTTCTAATTCGAGCTGAACTTGGACAACCTGGATCACTTTTAGGGGATGATCAGATCTACAATGTAATCGTAACC
IL26	Carcharhinus spp.	C. amblyrhynchoides 100; C. limbatus 100%; C. tistoni 100%; C. leiodon 100%; C. brevipinna 100%	Requiem/Whaler	lots of species at 98%	TTTTTGGTGCATGAGCAGGTATAGTCGGAACAGCCCTAAGTCTCCTAATTCGAGCTGAACTTGGGCAACCTGGATCACTTTTAGGGGATGATCAGATTTATAATGTAATCGTAACC
IL27	Carcharhinus leucas	100	Bull shark	C. sorrah 98%	CCTTTATCTGATTTTTGGTGCATGAGCAGGTATAGTTGGTACAGCCCTAAGTCTCCTAATTCGAGCTGAACTTGGACAACCTGGATCACTTTTAGGAGATGATCAGATCTATAATGTAATCGTAACT
IL28	Carcharhinus leucas	100	Bull shark	C. sorrah 98%	CCTTTATCTGATTTTTGGTGCATGAGCAGGTATAGTTGGTACAGCCCTAAGTCTCCTAATTCGAGCTGAACTTGGACAACCTGGATCACTTTTAGGAGATGATCAGATCTATAATGTAATCGTAACT
IL29	Carcharhinus spp.	C. brevipinna 100%; C. falciformis 100%	Requiem/Whaler	C. limbatus 99%; C. brachyrus 99%; C. amblyrhynchos 98%; C. altimus 98%	CCTTTACCTGATTTTTGGTGCATGAGCAGGTATAGTTGGAACAGCCCTAAGTCTCCTTATTCGAGCTGAACTTGGGCAACCTGGATCACTTTTAGGGGATGATCAGATCTACAATGTAATCGTAACC

## Sheet: 4. Final ID
Sample Name	BOLD Top Match	BLAST Top Match	Final Identification (i.e. taking the most conservative result from either database)	Retail Type
A	Carcharhinus spp.	Carcharhinus spp.	Carcharhinus spp.	Wholesaler
B	Sphyrna lewini	Sphyrna lewini	Sphyrna lewini	Wholesaler
C	< 99 % homology	< 99 % homology	None	Wholesaler
D	Sphyrna lewini	Sphyrna lewini	Sphyrna lewini	Wholesaler
F	Sphyrna lewini	Sphyrna lewini	Sphyrna lewini	Wholesaler
G	None - not consistent with Fields compound cahracter attributes	None - not consistent with Fields compound cahracter attributes	None	Wholesaler
H	Sphyrna tudes	Sphyrna tudes	Sphyrna tudes	Wholesaler
I	Carcharhinus spp.	Carcharhinus spp.	Carcharhinus spp.	Wholesaler
K	Isurus oxyrinchus	Isurus oxyrinchus	Isurus oxyrinchus	Wholesaler
L	Isurus oxyrinchus	Isurus oxyrinchus	Isurus oxyrinchus	Wholesaler
IL01	Carcharhinus brevipinna	Carcharhinus spp.	Carcharhinus spp.	Illegal seizure from Mozambique
IL02	Carcharhinus spp.	Carcharhinus ambionensis	Carcharhinus spp.	Illegal seizure from Mozambique
IL03	Carcharhinus spp.	Carcharhinus spp.	Carcharhinus spp.	Illegal seizure from Mozambique
IL04	Carcharhinus spp.	Carcharhinus spp.	Carcharhinus spp.	Illegal seizure from Mozambique
IL05	Carcharhinus leucas	Carcharhinus leucas	Carcharhinus leucas	Illegal seizure from Mozambique
IL06	Carcharhinus spp.	Carcharhinus amblyrhynchos	Carcharhinus spp.	Illegal seizure from Mozambique
IL07	Carcharhinus spp.	Carcharhinus amblyrhynchos	Carcharhinus spp.	Illegal seizure from Mozambique
IL08	Carcharhinus spp.	Carcharhinus ambionensis	Carcharhinus spp.	Illegal seizure from Mozambique
IL09	Carcharhinus leucas	Carcharhinus leucas	Carcharhinus leucas	Illegal seizure from Mozambique
IL10	Carcharhinus spp.	Carcharhinus ambionensis	Carcharhinus spp.	Illegal seizure from Mozambique
IL12	Carcharhinus spp.	Carcharhinus ambionensis	Carcharhinus spp.	Illegal seizure from Mozambique
IL13	Carcharhinus leucas	Carcharhinus leucas	Carcharhinus leucas	Illegal seizure from Mozambique
IL15	Carcharhinus leucas	Carcharhinus leucas	Carcharhinus leucas	Illegal seizure from Mozambique
IL17	Carcharhinus spp.	Carcharhinus spp.	Carcharhinus spp.	Illegal seizure from Mozambique
IL18	Carcharhinus spp.	Carcharhinus spp.	Carcharhinus spp.	Illegal seizure from Mozambique
IL19	None - not consistent with Fields compound cahracter attributes	None - not consistent with Fields compound cahracter attributes	None	Illegal seizure from Mozambique
IL20	Carcharhinus leucas	Carcharhinus leucas	Carcharhinus leucas	Illegal seizure from Mozambique
IL21	Carcharhinus spp.	Carcharhinus spp.	Carcharhinus spp.	Illegal seizure from Mozambique
IL22	Carcharhinus leucas	Carcharhinus leucas	Carcharhinus leucas	Illegal seizure from Mozambique
IL23	Carcharhinus spp.	Carcharhinus spp.	Carcharhinus spp.	Illegal seizure from Mozambique
IL24	Carcharhinus leucas	Carcharhinus leucas	Carcharhinus leucas	Illegal seizure from Mozambique
IL25	Carcharhinus spp.	Carcharhinus ambionensis	Carcharhinus spp.	Illegal seizure from Mozambique
IL26	Carcharhinus spp.	Carcharhinus spp.	Carcharhinus spp.	Illegal seizure from Mozambique
IL27	Carcharhinus leucas	Carcharhinus leucas	Carcharhinus leucas	Illegal seizure from Mozambique
IL28	Carcharhinus leucas	Carcharhinus leucas	Carcharhinus leucas	Illegal seizure from Mozambique
IL29	Carcharhinus spp.	Carcharhinus spp.	Carcharhinus spp.	Illegal seizure from Mozambique
